# Supplementary material for: The navigation for home service robot with the least power consumption
Source: Sci Rep. 2025 Oct 14;15:35894. doi: 10.1038/s41598-025-19760-7 (PMC12521600; doi:10.1038/s41598-025-19760-7)
Supplement: Supplementary file 1 — Supplementary Information 1 [file 41598_2025_19760_MOESM1_ESM.txt]

header: 
  seq: 1
  stamp: 
    secs: 1751513527
    nsecs: 184752941
  frame_id: "base_footprint"
voltage: 10.5780000687
current: 0.465999990702
charge: 0.0
capacity: 0.0
design_capacity: 0.0
percentage: 0.0
power_supply_status: 0
power_supply_health: 0
power_supply_technology: 0
present: False
cell_voltage: []
location: ''
serial_number: ''
---
header: 
  seq: 2
  stamp: 
    secs: 1751513528
    nsecs: 184272050
  frame_id: "base_footprint"
voltage: 10.5640001297
current: 0.379000008106
charge: 0.0
capacity: 0.0
design_capacity: 0.0
percentage: 0.0
power_supply_status: 0
power_supply_health: 0
power_supply_technology: 0
present: False
cell_voltage: []
location: ''
serial_number: ''
---
header: 
  seq: 3
  stamp: 
    secs: 1751513529
    nsecs: 183789014
  frame_id: "base_footprint"
voltage: 10.5830001831
current: 0.375
charge: 0.0
capacity: 0.0
design_capacity: 0.0
percentage: 0.0
power_supply_status: 0
power_supply_health: 0
power_supply_technology: 0
present: False
cell_voltage: []
location: ''
serial_number: ''
---
header: 
  seq: 4
  stamp: 
    secs: 1751513530
    nsecs: 184355020
  frame_id: "base_footprint"
voltage: 10.6120004654
current: 0.38299998641
charge: 0.0
capacity: 0.0
design_capacity: 0.0
percentage: 0.0
power_supply_status: 0
power_supply_health: 0
power_supply_technology: 0
present: False
cell_voltage: []
location: ''
serial_number: ''
---
header: 
  seq: 5
  stamp: 
    secs: 1751513531
    nsecs: 165554046
  frame_id: "base_footprint"
voltage: 10.607000351
current: 0.38299998641
charge: 0.0
capacity: 0.0
design_capacity: 0.0
percentage: 0.0
power_supply_status: 0
power_supply_health: 0
power_supply_technology: 0
present: False
cell_voltage: []
location: ''
serial_number: ''
---
header: 
  seq: 6
  stamp: 
    secs: 1751513532
    nsecs: 184355020
  frame_id: "base_footprint"
voltage: 10.607000351
current: 0.375
charge: 0.0
capacity: 0.0
design_capacity: 0.0
percentage: 0.0
power_supply_status: 0
power_supply_health: 0
power_supply_technology: 0
present: False
cell_voltage: []
location: ''
serial_number: ''
---
header: 
  seq: 7
  stamp: 
    secs: 1751513533
    nsecs: 165213108
  frame_id: "base_footprint"
voltage: 10.6120004654
current: 0.379000008106
charge: 0.0
capacity: 0.0
design_capacity: 0.0
percentage: 0.0
power_supply_status: 0
power_supply_health: 0
power_supply_technology: 0
present: False
cell_voltage: []
location: ''
serial_number: ''
---
header: 
  seq: 8
  stamp: 
    secs: 1751513534
    nsecs: 184659004
  frame_id: "base_footprint"
voltage: 10.6020002365
current: 0.370000004768
charge: 0.0
capacity: 0.0
design_capacity: 0.0
percentage: 0.0
power_supply_status: 0
power_supply_health: 0
power_supply_technology: 0
present: False
cell_voltage: []
location: ''
serial_number: ''
---
header: 
  seq: 9
  stamp: 
    secs: 1751513535
    nsecs: 184091091
  frame_id: "base_footprint"
voltage: 10.593000412
current: 0.379000008106
charge: 0.0
capacity: 0.0
design_capacity: 0.0
percentage: 0.0
power_supply_status: 0
power_supply_health: 0
power_supply_technology: 0
present: False
cell_voltage: []
location: ''
serial_number: ''
---
header: 
  seq: 10
  stamp: 
    secs: 1751513536
    nsecs: 184896945
  frame_id: "base_footprint"
voltage: 10.593000412
current: 0.375
charge: 0.0
capacity: 0.0
design_capacity: 0.0
percentage: 0.0
power_supply_status: 0
power_supply_health: 0
power_supply_technology: 0
present: False
cell_voltage: []
location: ''
serial_number: ''
---
header: 
  seq: 11
  stamp: 
    secs: 1751513537
    nsecs: 184391975
  frame_id: "base_footprint"
voltage: 10.607000351
current: 0.375
charge: 0.0
capacity: 0.0
design_capacity: 0.0
percentage: 0.0
power_supply_status: 0
power_supply_health: 0
power_supply_technology: 0
present: False
cell_voltage: []
location: ''
serial_number: ''
---
header: 
  seq: 12
  stamp: 
    secs: 1751513538
    nsecs: 183820009
  frame_id: "base_footprint"
voltage: 10.5970001221
current: 0.38299998641
charge: 0.0
capacity: 0.0
design_capacity: 0.0
percentage: 0.0
power_supply_status: 0
power_supply_health: 0
power_supply_technology: 0
present: False
cell_voltage: []
location: ''
serial_number: ''
---
header: 
  seq: 13
  stamp: 
    secs: 1751513539
    nsecs: 184345960
  frame_id: "base_footprint"
voltage: 10.593000412
current: 0.379000008106
charge: 0.0
capacity: 0.0
design_capacity: 0.0
percentage: 0.0
power_supply_status: 0
power_supply_health: 0
power_supply_technology: 0
present: False
cell_voltage: []
location: ''
serial_number: ''
---
header: 
  seq: 14
  stamp: 
    secs: 1751513540
    nsecs: 183574914
  frame_id: "base_footprint"
voltage: 10.607000351
current: 0.375
charge: 0.0
capacity: 0.0
design_capacity: 0.0
percentage: 0.0
power_supply_status: 0
power_supply_health: 0
power_supply_technology: 0
present: False
cell_voltage: []
location: ''
serial_number: ''
---
header: 
  seq: 15
  stamp: 
    secs: 1751513541
    nsecs: 163712024
  frame_id: "base_footprint"
voltage: 10.6020002365
current: 0.75
charge: 0.0
capacity: 0.0
design_capacity: 0.0
percentage: 0.0
power_supply_status: 0
power_supply_health: 0
power_supply_technology: 0
present: False
cell_voltage: []
location: ''
serial_number: ''
---
header: 
  seq: 16
  stamp: 
    secs: 1751513542
    nsecs: 184370040
  frame_id: "base_footprint"
voltage: 10.4879999161
current: 0.649999976158
charge: 0.0
capacity: 0.0
design_capacity: 0.0
percentage: 0.0
power_supply_status: 0
power_supply_health: 0
power_supply_technology: 0
present: False
cell_voltage: []
location: ''
serial_number: ''
---
header: 
  seq: 17
  stamp: 
    secs: 1751513543
    nsecs: 184449911
  frame_id: "base_footprint"
voltage: 10.4409999847
current: 0.537000000477
charge: 0.0
capacity: 0.0
design_capacity: 0.0
percentage: 0.0
power_supply_status: 0
power_supply_health: 0
power_supply_technology: 0
present: False
cell_voltage: []
location: ''
serial_number: ''
---
header: 
  seq: 18
  stamp: 
    secs: 1751513544
    nsecs: 183923006
  frame_id: "base_footprint"
voltage: 10.4689998627
current: 0.561999976635
charge: 0.0
capacity: 0.0
design_capacity: 0.0
percentage: 0.0
power_supply_status: 0
power_supply_health: 0
power_supply_technology: 0
present: False
cell_voltage: []
location: ''
serial_number: ''
---
header: 
  seq: 19
  stamp: 
    secs: 1751513545
    nsecs: 183654069
  frame_id: "base_footprint"
voltage: 10.4879999161
current: 0.633000016212
charge: 0.0
capacity: 0.0
design_capacity: 0.0
percentage: 0.0
power_supply_status: 0
power_supply_health: 0
power_supply_technology: 0
present: False
cell_voltage: []
location: ''
serial_number: ''
---
header: 
  seq: 20
  stamp: 
    secs: 1751513546
    nsecs: 184148073
  frame_id: "base_footprint"
voltage: 10.4829998016
current: 0.60799998045
charge: 0.0
capacity: 0.0
design_capacity: 0.0
percentage: 0.0
power_supply_status: 0
power_supply_health: 0
power_supply_technology: 0
present: False
cell_voltage: []
location: ''
serial_number: ''
---
header: 
  seq: 21
  stamp: 
    secs: 1751513547
    nsecs: 183958053
  frame_id: "base_footprint"
voltage: 10.4600000381
current: 0.986999988556
charge: 0.0
capacity: 0.0
design_capacity: 0.0
percentage: 0.0
power_supply_status: 0
power_supply_health: 0
power_supply_technology: 0
present: False
cell_voltage: []
location: ''
serial_number: ''
---
header: 
  seq: 22
  stamp: 
    secs: 1751513548
    nsecs: 183641910
  frame_id: "base_footprint"
voltage: 10.4449996948
current: 0.912000000477
charge: 0.0
capacity: 0.0
design_capacity: 0.0
percentage: 0.0
power_supply_status: 0
power_supply_health: 0
power_supply_technology: 0
present: False
cell_voltage: []
location: ''
serial_number: ''
---
header: 
  seq: 23
  stamp: 
    secs: 1751513549
    nsecs: 185003042
  frame_id: "base_footprint"
voltage: 10.4359998703
current: 0.644999980927
charge: 0.0
capacity: 0.0
design_capacity: 0.0
percentage: 0.0
power_supply_status: 0
power_supply_health: 0
power_supply_technology: 0
present: False
cell_voltage: []
location: ''
serial_number: ''
---
header: 
  seq: 24
  stamp: 
    secs: 1751513550
    nsecs: 184746026
  frame_id: "base_footprint"
voltage: 10.4829998016
current: 0.637000024319
charge: 0.0
capacity: 0.0
design_capacity: 0.0
percentage: 0.0
power_supply_status: 0
power_supply_health: 0
power_supply_technology: 0
present: False
cell_voltage: []
location: ''
serial_number: ''
---
header: 
  seq: 25
  stamp: 
    secs: 1751513551
    nsecs: 186150074
  frame_id: "base_footprint"
voltage: 10.5170001984
current: 0.64099997282
charge: 0.0
capacity: 0.0
design_capacity: 0.0
percentage: 0.0
power_supply_status: 0
power_supply_health: 0
power_supply_technology: 0
present: False
cell_voltage: []
location: ''
serial_number: ''
---
header: 
  seq: 26
  stamp: 
    secs: 1751513552
    nsecs: 183918952
  frame_id: "base_footprint"
voltage: 10.4930000305
current: 0.666000008583
charge: 0.0
capacity: 0.0
design_capacity: 0.0
percentage: 0.0
power_supply_status: 0
power_supply_health: 0
power_supply_technology: 0
present: False
cell_voltage: []
location: ''
serial_number: ''
---
header: 
  seq: 27
  stamp: 
    secs: 1751513553
    nsecs: 164256095
  frame_id: "base_footprint"
voltage: 10.4409999847
current: 0.728999972343
charge: 0.0
capacity: 0.0
design_capacity: 0.0
percentage: 0.0
power_supply_status: 0
power_supply_health: 0
power_supply_technology: 0
present: False
cell_voltage: []
location: ''
serial_number: ''
---
header: 
  seq: 28
  stamp: 
    secs: 1751513554
    nsecs: 183659076
  frame_id: "base_footprint"
voltage: 10.406999588
current: 0.629000008106
charge: 0.0
capacity: 0.0
design_capacity: 0.0
percentage: 0.0
power_supply_status: 0
power_supply_health: 0
power_supply_technology: 0
present: False
cell_voltage: []
location: ''
serial_number: ''
---
header: 
  seq: 29
  stamp: 
    secs: 1751513555
    nsecs: 184803009
  frame_id: "base_footprint"
voltage: 10.4499998093
current: 0.587000012398
charge: 0.0
capacity: 0.0
design_capacity: 0.0
percentage: 0.0
power_supply_status: 0
power_supply_health: 0
power_supply_technology: 0
present: False
cell_voltage: []
location: ''
serial_number: ''
---
header: 
  seq: 30
  stamp: 
    secs: 1751513556
    nsecs: 183613061
  frame_id: "base_footprint"
voltage: 10.4639997482
current: 0.407999992371
charge: 0.0
capacity: 0.0
design_capacity: 0.0
percentage: 0.0
power_supply_status: 0
power_supply_health: 0
power_supply_technology: 0
present: False
cell_voltage: []
location: ''
serial_number: ''
---
header: 
  seq: 31
  stamp: 
    secs: 1751513557
    nsecs: 185990095
  frame_id: "base_footprint"
voltage: 10.4790000916
current: 0.644999980927
charge: 0.0
capacity: 0.0
design_capacity: 0.0
percentage: 0.0
power_supply_status: 0
power_supply_health: 0
power_supply_technology: 0
present: False
cell_voltage: []
location: ''
serial_number: ''
---
header: 
  seq: 32
  stamp: 
    secs: 1751513558
    nsecs: 184015989
  frame_id: "base_footprint"
voltage: 10.498000145
current: 0.437000006437
charge: 0.0
capacity: 0.0
design_capacity: 0.0
percentage: 0.0
power_supply_status: 0
power_supply_health: 0
power_supply_technology: 0
present: False
cell_voltage: []
location: ''
serial_number: ''
---
header: 
  seq: 33
  stamp: 
    secs: 1751513559
    nsecs: 183790922
  frame_id: "base_footprint"
voltage: 10.5209999084
current: 0.40000000596
charge: 0.0
capacity: 0.0
design_capacity: 0.0
percentage: 0.0
power_supply_status: 0
power_supply_health: 0
power_supply_technology: 0
present: False
cell_voltage: []
location: ''
serial_number: ''
---
header: 
  seq: 34
  stamp: 
    secs: 1751513560
    nsecs: 184420108
  frame_id: "base_footprint"
voltage: 10.5690002441
current: 0.379000008106
charge: 0.0
capacity: 0.0
design_capacity: 0.0
percentage: 0.0
power_supply_status: 0
power_supply_health: 0
power_supply_technology: 0
present: False
cell_voltage: []
location: ''
serial_number: ''
---
header: 
  seq: 35
  stamp: 
    secs: 1751513561
    nsecs: 183706998
  frame_id: "base_footprint"
voltage: 10.593000412
current: 0.375
charge: 0.0
capacity: 0.0
design_capacity: 0.0
percentage: 0.0
power_supply_status: 0
power_supply_health: 0
power_supply_technology: 0
present: False
cell_voltage: []
location: ''
serial_number: ''
---
header: 
  seq: 36
  stamp: 
    secs: 1751513562
    nsecs: 183788061
  frame_id: "base_footprint"
voltage: 10.6020002365
current: 0.370000004768
charge: 0.0
capacity: 0.0
design_capacity: 0.0
percentage: 0.0
power_supply_status: 0
power_supply_health: 0
power_supply_technology: 0
present: False
cell_voltage: []
location: ''
serial_number: ''
---
header: 
  seq: 37
  stamp: 
    secs: 1751513563
    nsecs: 184281110
  frame_id: "base_footprint"
voltage: 10.593000412
current: 0.386999994516
charge: 0.0
capacity: 0.0
design_capacity: 0.0
percentage: 0.0
power_supply_status: 0
power_supply_health: 0
power_supply_technology: 0
present: False
cell_voltage: []
location: ''
serial_number: ''
---
