# Supplementary material for: The navigation for home service robot with the least power consumption
Source: Sci Rep. 2025 Oct 14;15:35894. doi: 10.1038/s41598-025-19760-7 (PMC12521600; doi:10.1038/s41598-025-19760-7)
Supplement: Supplementary file 2 — Supplementary Information 2 [file 41598_2025_19760_MOESM2_ESM.txt]

header: 
  seq: 1
  stamp: 
    secs: 1751512667
    nsecs: 832746028
  frame_id: "base_footprint"
voltage: 10.6639995575
current: 0.432999998331
charge: 0.0
capacity: 0.0
design_capacity: 0.0
percentage: 0.0
power_supply_status: 0
power_supply_health: 0
power_supply_technology: 0
present: False
cell_voltage: []
location: ''
serial_number: ''
---
header: 
  seq: 2
  stamp: 
    secs: 1751512668
    nsecs: 832906007
  frame_id: "base_footprint"
voltage: 10.6689996719
current: 0.328999996185
charge: 0.0
capacity: 0.0
design_capacity: 0.0
percentage: 0.0
power_supply_status: 0
power_supply_health: 0
power_supply_technology: 0
present: False
cell_voltage: []
location: ''
serial_number: ''
---
header: 
  seq: 3
  stamp: 
    secs: 1751512669
    nsecs: 833297014
  frame_id: "base_footprint"
voltage: 10.6879997253
current: 0.319999992847
charge: 0.0
capacity: 0.0
design_capacity: 0.0
percentage: 0.0
power_supply_status: 0
power_supply_health: 0
power_supply_technology: 0
present: False
cell_voltage: []
location: ''
serial_number: ''
---
header: 
  seq: 4
  stamp: 
    secs: 1751512670
    nsecs: 832454919
  frame_id: "base_footprint"
voltage: 10.6969995499
current: 0.328999996185
charge: 0.0
capacity: 0.0
design_capacity: 0.0
percentage: 0.0
power_supply_status: 0
power_supply_health: 0
power_supply_technology: 0
present: False
cell_voltage: []
location: ''
serial_number: ''
---
header: 
  seq: 5
  stamp: 
    secs: 1751512671
    nsecs: 832149028
  frame_id: "base_footprint"
voltage: 10.6879997253
current: 0.449999988079
charge: 0.0
capacity: 0.0
design_capacity: 0.0
percentage: 0.0
power_supply_status: 0
power_supply_health: 0
power_supply_technology: 0
present: False
cell_voltage: []
location: ''
serial_number: ''
---
header: 
  seq: 6
  stamp: 
    secs: 1751512672
    nsecs: 832891941
  frame_id: "base_footprint"
voltage: 10.6689996719
current: 0.370000004768
charge: 0.0
capacity: 0.0
design_capacity: 0.0
percentage: 0.0
power_supply_status: 0
power_supply_health: 0
power_supply_technology: 0
present: False
cell_voltage: []
location: ''
serial_number: ''
---
header: 
  seq: 7
  stamp: 
    secs: 1751512673
    nsecs: 832433938
  frame_id: "base_footprint"
voltage: 10.6730003357
current: 0.361999988556
charge: 0.0
capacity: 0.0
design_capacity: 0.0
percentage: 0.0
power_supply_status: 0
power_supply_health: 0
power_supply_technology: 0
present: False
cell_voltage: []
location: ''
serial_number: ''
---
header: 
  seq: 8
  stamp: 
    secs: 1751512674
    nsecs: 832221984
  frame_id: "base_footprint"
voltage: 10.6829996109
current: 0.361999988556
charge: 0.0
capacity: 0.0
design_capacity: 0.0
percentage: 0.0
power_supply_status: 0
power_supply_health: 0
power_supply_technology: 0
present: False
cell_voltage: []
location: ''
serial_number: ''
---
header: 
  seq: 9
  stamp: 
    secs: 1751512675
    nsecs: 832285881
  frame_id: "base_footprint"
voltage: 10.6829996109
current: 0.365999996662
charge: 0.0
capacity: 0.0
design_capacity: 0.0
percentage: 0.0
power_supply_status: 0
power_supply_health: 0
power_supply_technology: 0
present: False
cell_voltage: []
location: ''
serial_number: ''
---
header: 
  seq: 10
  stamp: 
    secs: 1751512676
    nsecs: 831919908
  frame_id: "base_footprint"
voltage: 10.6780004501
current: 0.354000002146
charge: 0.0
capacity: 0.0
design_capacity: 0.0
percentage: 0.0
power_supply_status: 0
power_supply_health: 0
power_supply_technology: 0
present: False
cell_voltage: []
location: ''
serial_number: ''
---
header: 
  seq: 11
  stamp: 
    secs: 1751512677
    nsecs: 832371950
  frame_id: "base_footprint"
voltage: 10.6829996109
current: 0.370000004768
charge: 0.0
capacity: 0.0
design_capacity: 0.0
percentage: 0.0
power_supply_status: 0
power_supply_health: 0
power_supply_technology: 0
present: False
cell_voltage: []
location: ''
serial_number: ''
---
header: 
  seq: 12
  stamp: 
    secs: 1751512678
    nsecs: 832762956
  frame_id: "base_footprint"
voltage: 10.6730003357
current: 0.358000010252
charge: 0.0
capacity: 0.0
design_capacity: 0.0
percentage: 0.0
power_supply_status: 0
power_supply_health: 0
power_supply_technology: 0
present: False
cell_voltage: []
location: ''
serial_number: ''
---
header: 
  seq: 13
  stamp: 
    secs: 1751512679
    nsecs: 832801103
  frame_id: "base_footprint"
voltage: 10.6780004501
current: 0.370000004768
charge: 0.0
capacity: 0.0
design_capacity: 0.0
percentage: 0.0
power_supply_status: 0
power_supply_health: 0
power_supply_technology: 0
present: False
cell_voltage: []
location: ''
serial_number: ''
---
header: 
  seq: 14
  stamp: 
    secs: 1751512680
    nsecs: 832056999
  frame_id: "base_footprint"
voltage: 10.6780004501
current: 0.375
charge: 0.0
capacity: 0.0
design_capacity: 0.0
percentage: 0.0
power_supply_status: 0
power_supply_health: 0
power_supply_technology: 0
present: False
cell_voltage: []
location: ''
serial_number: ''
---
header: 
  seq: 15
  stamp: 
    secs: 1751512681
    nsecs: 832056999
  frame_id: "base_footprint"
voltage: 10.6829996109
current: 0.386999994516
charge: 0.0
capacity: 0.0
design_capacity: 0.0
percentage: 0.0
power_supply_status: 0
power_supply_health: 0
power_supply_technology: 0
present: False
cell_voltage: []
location: ''
serial_number: ''
---
header: 
  seq: 16
  stamp: 
    secs: 1751512682
    nsecs: 832617044
  frame_id: "base_footprint"
voltage: 10.6540002823
current: 0.483000010252
charge: 0.0
capacity: 0.0
design_capacity: 0.0
percentage: 0.0
power_supply_status: 0
power_supply_health: 0
power_supply_technology: 0
present: False
cell_voltage: []
location: ''
serial_number: ''
---
header: 
  seq: 17
  stamp: 
    secs: 1751512683
    nsecs: 832603931
  frame_id: "base_footprint"
voltage: 10.6400003433
current: 0.633000016212
charge: 0.0
capacity: 0.0
design_capacity: 0.0
percentage: 0.0
power_supply_status: 0
power_supply_health: 0
power_supply_technology: 0
present: False
cell_voltage: []
location: ''
serial_number: ''
---
header: 
  seq: 18
  stamp: 
    secs: 1751512684
    nsecs: 832309961
  frame_id: "base_footprint"
voltage: 10.6120004654
current: 0.675000011921
charge: 0.0
capacity: 0.0
design_capacity: 0.0
percentage: 0.0
power_supply_status: 0
power_supply_health: 0
power_supply_technology: 0
present: False
cell_voltage: []
location: ''
serial_number: ''
---
header: 
  seq: 19
  stamp: 
    secs: 1751512685
    nsecs: 832705974
  frame_id: "base_footprint"
voltage: 10.5880002975
current: 0.637000024319
charge: 0.0
capacity: 0.0
design_capacity: 0.0
percentage: 0.0
power_supply_status: 0
power_supply_health: 0
power_supply_technology: 0
present: False
cell_voltage: []
location: ''
serial_number: ''
---
header: 
  seq: 20
  stamp: 
    secs: 1751512686
    nsecs: 833682060
  frame_id: "base_footprint"
voltage: 10.5500001907
current: 0.637000024319
charge: 0.0
capacity: 0.0
design_capacity: 0.0
percentage: 0.0
power_supply_status: 0
power_supply_health: 0
power_supply_technology: 0
present: False
cell_voltage: []
location: ''
serial_number: ''
---
header: 
  seq: 21
  stamp: 
    secs: 1751512687
    nsecs: 831983089
  frame_id: "base_footprint"
voltage: 10.5500001907
current: 0.629000008106
charge: 0.0
capacity: 0.0
design_capacity: 0.0
percentage: 0.0
power_supply_status: 0
power_supply_health: 0
power_supply_technology: 0
present: False
cell_voltage: []
location: ''
serial_number: ''
---
header: 
  seq: 22
  stamp: 
    secs: 1751512688
    nsecs: 832082033
  frame_id: "base_footprint"
voltage: 10.5500001907
current: 0.64099997282
charge: 0.0
capacity: 0.0
design_capacity: 0.0
percentage: 0.0
power_supply_status: 0
power_supply_health: 0
power_supply_technology: 0
present: False
cell_voltage: []
location: ''
serial_number: ''
---
header: 
  seq: 23
  stamp: 
    secs: 1751512689
    nsecs: 832020044
  frame_id: "base_footprint"
voltage: 10.5640001297
current: 0.633000016212
charge: 0.0
capacity: 0.0
design_capacity: 0.0
percentage: 0.0
power_supply_status: 0
power_supply_health: 0
power_supply_technology: 0
present: False
cell_voltage: []
location: ''
serial_number: ''
---
header: 
  seq: 24
  stamp: 
    secs: 1751512690
    nsecs: 831897974
  frame_id: "base_footprint"
voltage: 10.5640001297
current: 0.633000016212
charge: 0.0
capacity: 0.0
design_capacity: 0.0
percentage: 0.0
power_supply_status: 0
power_supply_health: 0
power_supply_technology: 0
present: False
cell_voltage: []
location: ''
serial_number: ''
---
header: 
  seq: 25
  stamp: 
    secs: 1751512691
    nsecs: 832406044
  frame_id: "base_footprint"
voltage: 10.5360002518
current: 0.686999976635
charge: 0.0
capacity: 0.0
design_capacity: 0.0
percentage: 0.0
power_supply_status: 0
power_supply_health: 0
power_supply_technology: 0
present: False
cell_voltage: []
location: ''
serial_number: ''
---
header: 
  seq: 26
  stamp: 
    secs: 1751512692
    nsecs: 831976890
  frame_id: "base_footprint"
voltage: 10.498000145
current: 0.703999996185
charge: 0.0
capacity: 0.0
design_capacity: 0.0
percentage: 0.0
power_supply_status: 0
power_supply_health: 0
power_supply_technology: 0
present: False
cell_voltage: []
location: ''
serial_number: ''
---
header: 
  seq: 27
  stamp: 
    secs: 1751512693
    nsecs: 832112073
  frame_id: "base_footprint"
voltage: 10.4930000305
current: 0.679000020027
charge: 0.0
capacity: 0.0
design_capacity: 0.0
percentage: 0.0
power_supply_status: 0
power_supply_health: 0
power_supply_technology: 0
present: False
cell_voltage: []
location: ''
serial_number: ''
---
header: 
  seq: 28
  stamp: 
    secs: 1751512694
    nsecs: 831902027
  frame_id: "base_footprint"
voltage: 10.5069999695
current: 0.615999996662
charge: 0.0
capacity: 0.0
design_capacity: 0.0
percentage: 0.0
power_supply_status: 0
power_supply_health: 0
power_supply_technology: 0
present: False
cell_voltage: []
location: ''
serial_number: ''
---
header: 
  seq: 29
  stamp: 
    secs: 1751512695
    nsecs: 833148956
  frame_id: "base_footprint"
voltage: 10.5170001984
current: 0.75
charge: 0.0
capacity: 0.0
design_capacity: 0.0
percentage: 0.0
power_supply_status: 0
power_supply_health: 0
power_supply_technology: 0
present: False
cell_voltage: []
location: ''
serial_number: ''
---
header: 
  seq: 30
  stamp: 
    secs: 1751512696
    nsecs: 831790924
  frame_id: "base_footprint"
voltage: 10.5120000839
current: 0.620000004768
charge: 0.0
capacity: 0.0
design_capacity: 0.0
percentage: 0.0
power_supply_status: 0
power_supply_health: 0
power_supply_technology: 0
present: False
cell_voltage: []
location: ''
serial_number: ''
---
header: 
  seq: 31
  stamp: 
    secs: 1751512697
    nsecs: 831851005
  frame_id: "base_footprint"
voltage: 10.5209999084
current: 0.653999984264
charge: 0.0
capacity: 0.0
design_capacity: 0.0
percentage: 0.0
power_supply_status: 0
power_supply_health: 0
power_supply_technology: 0
present: False
cell_voltage: []
location: ''
serial_number: ''
---
header: 
  seq: 32
  stamp: 
    secs: 1751512698
    nsecs: 831929922
  frame_id: "base_footprint"
voltage: 10.5450000763
current: 0.47499999404
charge: 0.0
capacity: 0.0
design_capacity: 0.0
percentage: 0.0
power_supply_status: 0
power_supply_health: 0
power_supply_technology: 0
present: False
cell_voltage: []
location: ''
serial_number: ''
---
header: 
  seq: 33
  stamp: 
    secs: 1751512699
    nsecs: 832118034
  frame_id: "base_footprint"
voltage: 10.5740003586
current: 0.694999992847
charge: 0.0
capacity: 0.0
design_capacity: 0.0
percentage: 0.0
power_supply_status: 0
power_supply_health: 0
power_supply_technology: 0
present: False
cell_voltage: []
location: ''
serial_number: ''
---
header: 
  seq: 34
  stamp: 
    secs: 1751512700
    nsecs: 834311962
  frame_id: "base_footprint"
voltage: 10.593000412
current: 0.653999984264
charge: 0.0
capacity: 0.0
design_capacity: 0.0
percentage: 0.0
power_supply_status: 0
power_supply_health: 0
power_supply_technology: 0
present: False
cell_voltage: []
location: ''
serial_number: ''
---
header: 
  seq: 35
  stamp: 
    secs: 1751512701
    nsecs: 831974029
  frame_id: "base_footprint"
voltage: 10.5740003586
current: 0.504000008106
charge: 0.0
capacity: 0.0
design_capacity: 0.0
percentage: 0.0
power_supply_status: 0
power_supply_health: 0
power_supply_technology: 0
present: False
cell_voltage: []
location: ''
serial_number: ''
---
header: 
  seq: 36
  stamp: 
    secs: 1751512702
    nsecs: 832256078
  frame_id: "base_footprint"
voltage: 10.5830001831
current: 0.379000008106
charge: 0.0
capacity: 0.0
design_capacity: 0.0
percentage: 0.0
power_supply_status: 0
power_supply_health: 0
power_supply_technology: 0
present: False
cell_voltage: []
location: ''
serial_number: ''
---
header: 
  seq: 37
  stamp: 
    secs: 1751512703
    nsecs: 832186937
  frame_id: "base_footprint"
voltage: 10.6499996185
current: 0.358000010252
charge: 0.0
capacity: 0.0
design_capacity: 0.0
percentage: 0.0
power_supply_status: 0
power_supply_health: 0
power_supply_technology: 0
present: False
cell_voltage: []
location: ''
serial_number: ''
---
header: 
  seq: 38
  stamp: 
    secs: 1751512704
    nsecs: 833770036
  frame_id: "base_footprint"
voltage: 10.6639995575
current: 0.358000010252
charge: 0.0
capacity: 0.0
design_capacity: 0.0
percentage: 0.0
power_supply_status: 0
power_supply_health: 0
power_supply_technology: 0
present: False
cell_voltage: []
location: ''
serial_number: ''
---
header: 
  seq: 39
  stamp: 
    secs: 1751512705
    nsecs: 832225084
  frame_id: "base_footprint"
voltage: 10.6499996185
current: 0.404000014067
charge: 0.0
capacity: 0.0
design_capacity: 0.0
percentage: 0.0
power_supply_status: 0
power_supply_health: 0
power_supply_technology: 0
present: False
cell_voltage: []
location: ''
serial_number: ''
---
header: 
  seq: 40
  stamp: 
    secs: 1751512706
    nsecs: 832129955
  frame_id: "base_footprint"
voltage: 10.6350002289
current: 0.407999992371
charge: 0.0
capacity: 0.0
design_capacity: 0.0
percentage: 0.0
power_supply_status: 0
power_supply_health: 0
power_supply_technology: 0
present: False
cell_voltage: []
location: ''
serial_number: ''
---
header: 
  seq: 41
  stamp: 
    secs: 1751512707
    nsecs: 832799911
  frame_id: "base_footprint"
voltage: 10.6400003433
current: 0.412000000477
charge: 0.0
capacity: 0.0
design_capacity: 0.0
percentage: 0.0
power_supply_status: 0
power_supply_health: 0
power_supply_technology: 0
present: False
cell_voltage: []
location: ''
serial_number: ''
---
header: 
  seq: 42
  stamp: 
    secs: 1751512708
    nsecs: 831939935
  frame_id: "base_footprint"
voltage: 10.6400003433
current: 0.416000008583
charge: 0.0
capacity: 0.0
design_capacity: 0.0
percentage: 0.0
power_supply_status: 0
power_supply_health: 0
power_supply_technology: 0
present: False
cell_voltage: []
location: ''
serial_number: ''
---
header: 
  seq: 43
  stamp: 
    secs: 1751512709
    nsecs: 831984996
  frame_id: "base_footprint"
voltage: 10.6400003433
current: 0.419999986887
charge: 0.0
capacity: 0.0
design_capacity: 0.0
percentage: 0.0
power_supply_status: 0
power_supply_health: 0
power_supply_technology: 0
present: False
cell_voltage: []
location: ''
serial_number: ''
---
header: 
  seq: 44
  stamp: 
    secs: 1751512710
    nsecs: 832214117
  frame_id: "base_footprint"
voltage: 10.6260004044
current: 0.419999986887
charge: 0.0
capacity: 0.0
design_capacity: 0.0
percentage: 0.0
power_supply_status: 0
power_supply_health: 0
power_supply_technology: 0
present: False
cell_voltage: []
location: ''
serial_number: ''
---
header: 
  seq: 45
  stamp: 
    secs: 1751512711
    nsecs: 832257032
  frame_id: "base_footprint"
voltage: 10.6309995651
current: 0.412000000477
charge: 0.0
capacity: 0.0
design_capacity: 0.0
percentage: 0.0
power_supply_status: 0
power_supply_health: 0
power_supply_technology: 0
present: False
cell_voltage: []
location: ''
serial_number: ''
---
header: 
  seq: 46
  stamp: 
    secs: 1751512712
    nsecs: 832087039
  frame_id: "base_footprint"
voltage: 10.6450004578
current: 0.386999994516
charge: 0.0
capacity: 0.0
design_capacity: 0.0
percentage: 0.0
power_supply_status: 0
power_supply_health: 0
power_supply_technology: 0
present: False
cell_voltage: []
location: ''
serial_number: ''
---
header: 
  seq: 47
  stamp: 
    secs: 1751512713
    nsecs: 833123922
  frame_id: "base_footprint"
voltage: 10.6590003967
current: 0.386999994516
charge: 0.0
capacity: 0.0
design_capacity: 0.0
percentage: 0.0
power_supply_status: 0
power_supply_health: 0
power_supply_technology: 0
present: False
cell_voltage: []
location: ''
serial_number: ''
---
header: 
  seq: 48
  stamp: 
    secs: 1751512714
    nsecs: 832573890
  frame_id: "base_footprint"
voltage: 10.6689996719
current: 0.391000002623
charge: 0.0
capacity: 0.0
design_capacity: 0.0
percentage: 0.0
power_supply_status: 0
power_supply_health: 0
power_supply_technology: 0
present: False
cell_voltage: []
location: ''
serial_number: ''
---
header: 
  seq: 49
  stamp: 
    secs: 1751512715
    nsecs: 833060979
  frame_id: "base_footprint"
voltage: 10.6689996719
current: 0.391000002623
charge: 0.0
capacity: 0.0
design_capacity: 0.0
percentage: 0.0
power_supply_status: 0
power_supply_health: 0
power_supply_technology: 0
present: False
cell_voltage: []
location: ''
serial_number: ''
---
header: 
  seq: 50
  stamp: 
    secs: 1751512716
    nsecs: 832283020
  frame_id: "base_footprint"
voltage: 10.6639995575
current: 0.395000010729
charge: 0.0
capacity: 0.0
design_capacity: 0.0
percentage: 0.0
power_supply_status: 0
power_supply_health: 0
power_supply_technology: 0
present: False
cell_voltage: []
location: ''
serial_number: ''
---
header: 
  seq: 51
  stamp: 
    secs: 1751512717
    nsecs: 831907033
  frame_id: "base_footprint"
voltage: 10.6689996719
current: 0.354000002146
charge: 0.0
capacity: 0.0
design_capacity: 0.0
percentage: 0.0
power_supply_status: 0
power_supply_health: 0
power_supply_technology: 0
present: False
cell_voltage: []
location: ''
serial_number: ''
---
header: 
  seq: 52
  stamp: 
    secs: 1751512718
    nsecs: 832433938
  frame_id: "base_footprint"
voltage: 10.6639995575
current: 0.375
charge: 0.0
capacity: 0.0
design_capacity: 0.0
percentage: 0.0
power_supply_status: 0
power_supply_health: 0
power_supply_technology: 0
present: False
cell_voltage: []
location: ''
serial_number: ''
---
header: 
  seq: 53
  stamp: 
    secs: 1751512719
    nsecs: 832693099
  frame_id: "base_footprint"
voltage: 10.6540002823
current: 0.379000008106
charge: 0.0
capacity: 0.0
design_capacity: 0.0
percentage: 0.0
power_supply_status: 0
power_supply_health: 0
power_supply_technology: 0
present: False
cell_voltage: []
location: ''
serial_number: ''
---
header: 
  seq: 54
  stamp: 
    secs: 1751512720
    nsecs: 832606077
  frame_id: "base_footprint"
voltage: 10.6540002823
current: 0.38299998641
charge: 0.0
capacity: 0.0
design_capacity: 0.0
percentage: 0.0
power_supply_status: 0
power_supply_health: 0
power_supply_technology: 0
present: False
cell_voltage: []
location: ''
serial_number: ''
---
header: 
  seq: 55
  stamp: 
    secs: 1751512721
    nsecs: 831821918
  frame_id: "base_footprint"
voltage: 10.6590003967
current: 0.379000008106
charge: 0.0
capacity: 0.0
design_capacity: 0.0
percentage: 0.0
power_supply_status: 0
power_supply_health: 0
power_supply_technology: 0
present: False
cell_voltage: []
location: ''
serial_number: ''
---
header: 
  seq: 56
  stamp: 
    secs: 1751512722
    nsecs: 832473039
  frame_id: "base_footprint"
voltage: 10.6540002823
current: 0.40000000596
charge: 0.0
capacity: 0.0
design_capacity: 0.0
percentage: 0.0
power_supply_status: 0
power_supply_health: 0
power_supply_technology: 0
present: False
cell_voltage: []
location: ''
serial_number: ''
---
header: 
  seq: 57
  stamp: 
    secs: 1751512723
    nsecs: 832470893
  frame_id: "base_footprint"
voltage: 10.6639995575
current: 0.386999994516
charge: 0.0
capacity: 0.0
design_capacity: 0.0
percentage: 0.0
power_supply_status: 0
power_supply_health: 0
power_supply_technology: 0
present: False
cell_voltage: []
location: ''
serial_number: ''
---
header: 
  seq: 58
  stamp: 
    secs: 1751512724
    nsecs: 832108974
  frame_id: "base_footprint"
voltage: 10.6639995575
current: 0.38299998641
charge: 0.0
capacity: 0.0
design_capacity: 0.0
percentage: 0.0
power_supply_status: 0
power_supply_health: 0
power_supply_technology: 0
present: False
cell_voltage: []
location: ''
serial_number: ''
---
header: 
  seq: 59
  stamp: 
    secs: 1751512725
    nsecs: 832925081
  frame_id: "base_footprint"
voltage: 10.6590003967
current: 0.395000010729
charge: 0.0
capacity: 0.0
design_capacity: 0.0
percentage: 0.0
power_supply_status: 0
power_supply_health: 0
power_supply_technology: 0
present: False
cell_voltage: []
location: ''
serial_number: ''
---
header: 
  seq: 60
  stamp: 
    secs: 1751512726
    nsecs: 832415103
  frame_id: "base_footprint"
voltage: 10.6540002823
current: 0.395000010729
charge: 0.0
capacity: 0.0
design_capacity: 0.0
percentage: 0.0
power_supply_status: 0
power_supply_health: 0
power_supply_technology: 0
present: False
cell_voltage: []
location: ''
serial_number: ''
---
header: 
  seq: 61
  stamp: 
    secs: 1751512727
    nsecs: 834652900
  frame_id: "base_footprint"
voltage: 10.6540002823
current: 0.365999996662
charge: 0.0
capacity: 0.0
design_capacity: 0.0
percentage: 0.0
power_supply_status: 0
power_supply_health: 0
power_supply_technology: 0
present: False
cell_voltage: []
location: ''
serial_number: ''
---
header: 
  seq: 62
  stamp: 
    secs: 1751512728
    nsecs: 833147048
  frame_id: "base_footprint"
voltage: 10.6499996185
current: 0.361999988556
charge: 0.0
capacity: 0.0
design_capacity: 0.0
percentage: 0.0
power_supply_status: 0
power_supply_health: 0
power_supply_technology: 0
present: False
cell_voltage: []
location: ''
serial_number: ''
---
header: 
  seq: 63
  stamp: 
    secs: 1751512729
    nsecs: 831718921
  frame_id: "base_footprint"
voltage: 10.6450004578
current: 0.375
charge: 0.0
capacity: 0.0
design_capacity: 0.0
percentage: 0.0
power_supply_status: 0
power_supply_health: 0
power_supply_technology: 0
present: False
cell_voltage: []
location: ''
serial_number: ''
---
header: 
  seq: 64
  stamp: 
    secs: 1751512730
    nsecs: 832606077
  frame_id: "base_footprint"
voltage: 10.6540002823
current: 0.386999994516
charge: 0.0
capacity: 0.0
design_capacity: 0.0
percentage: 0.0
power_supply_status: 0
power_supply_health: 0
power_supply_technology: 0
present: False
cell_voltage: []
location: ''
serial_number: ''
---
header: 
  seq: 65
  stamp: 
    secs: 1751512731
    nsecs: 833750963
  frame_id: "base_footprint"
voltage: 10.6540002823
current: 0.379000008106
charge: 0.0
capacity: 0.0
design_capacity: 0.0
percentage: 0.0
power_supply_status: 0
power_supply_health: 0
power_supply_technology: 0
present: False
cell_voltage: []
location: ''
serial_number: ''
---
header: 
  seq: 66
  stamp: 
    secs: 1751512732
    nsecs: 832516908
  frame_id: "base_footprint"
voltage: 10.6590003967
current: 0.365999996662
charge: 0.0
capacity: 0.0
design_capacity: 0.0
percentage: 0.0
power_supply_status: 0
power_supply_health: 0
power_supply_technology: 0
present: False
cell_voltage: []
location: ''
serial_number: ''
---
header: 
  seq: 67
  stamp: 
    secs: 1751512733
    nsecs: 832171916
  frame_id: "base_footprint"
voltage: 10.6590003967
current: 0.375
charge: 0.0
capacity: 0.0
design_capacity: 0.0
percentage: 0.0
power_supply_status: 0
power_supply_health: 0
power_supply_technology: 0
present: False
cell_voltage: []
location: ''
serial_number: ''
---
header: 
  seq: 68
  stamp: 
    secs: 1751512734
    nsecs: 832393884
  frame_id: "base_footprint"
voltage: 10.6590003967
current: 0.370000004768
charge: 0.0
capacity: 0.0
design_capacity: 0.0
percentage: 0.0
power_supply_status: 0
power_supply_health: 0
power_supply_technology: 0
present: False
cell_voltage: []
location: ''
serial_number: ''
---
header: 
  seq: 69
  stamp: 
    secs: 1751512735
    nsecs: 831923007
  frame_id: "base_footprint"
voltage: 10.6590003967
current: 0.361999988556
charge: 0.0
capacity: 0.0
design_capacity: 0.0
percentage: 0.0
power_supply_status: 0
power_supply_health: 0
power_supply_technology: 0
present: False
cell_voltage: []
location: ''
serial_number: ''
---
header: 
  seq: 70
  stamp: 
    secs: 1751512736
    nsecs: 832350015
  frame_id: "base_footprint"
voltage: 10.6590003967
current: 0.375
charge: 0.0
capacity: 0.0
design_capacity: 0.0
percentage: 0.0
power_supply_status: 0
power_supply_health: 0
power_supply_technology: 0
present: False
cell_voltage: []
location: ''
serial_number: ''
---
header: 
  seq: 71
  stamp: 
    secs: 1751512737
    nsecs: 831777095
  frame_id: "base_footprint"
voltage: 10.6639995575
current: 0.365999996662
charge: 0.0
capacity: 0.0
design_capacity: 0.0
percentage: 0.0
power_supply_status: 0
power_supply_health: 0
power_supply_technology: 0
present: False
cell_voltage: []
location: ''
serial_number: ''
---
header: 
  seq: 72
  stamp: 
    secs: 1751512738
    nsecs: 832007884
  frame_id: "base_footprint"
voltage: 10.6639995575
current: 0.375
charge: 0.0
capacity: 0.0
design_capacity: 0.0
percentage: 0.0
power_supply_status: 0
power_supply_health: 0
power_supply_technology: 0
present: False
cell_voltage: []
location: ''
serial_number: ''
---
header: 
  seq: 73
  stamp: 
    secs: 1751512739
    nsecs: 831892013
  frame_id: "base_footprint"
voltage: 10.6730003357
current: 0.38299998641
charge: 0.0
capacity: 0.0
design_capacity: 0.0
percentage: 0.0
power_supply_status: 0
power_supply_health: 0
power_supply_technology: 0
present: False
cell_voltage: []
location: ''
serial_number: ''
---
header: 
  seq: 74
  stamp: 
    secs: 1751512740
    nsecs: 832096099
  frame_id: "base_footprint"
voltage: 10.6780004501
current: 0.379000008106
charge: 0.0
capacity: 0.0
design_capacity: 0.0
percentage: 0.0
power_supply_status: 0
power_supply_health: 0
power_supply_technology: 0
present: False
cell_voltage: []
location: ''
serial_number: ''
---
header: 
  seq: 75
  stamp: 
    secs: 1751512741
    nsecs: 832902908
  frame_id: "base_footprint"
voltage: 10.6730003357
current: 0.38299998641
charge: 0.0
capacity: 0.0
design_capacity: 0.0
percentage: 0.0
power_supply_status: 0
power_supply_health: 0
power_supply_technology: 0
present: False
cell_voltage: []
location: ''
serial_number: ''
---
header: 
  seq: 76
  stamp: 
    secs: 1751512742
    nsecs: 831902027
  frame_id: "base_footprint"
voltage: 10.6730003357
current: 0.375
charge: 0.0
capacity: 0.0
design_capacity: 0.0
percentage: 0.0
power_supply_status: 0
power_supply_health: 0
power_supply_technology: 0
present: False
cell_voltage: []
location: ''
serial_number: ''
---
header: 
  seq: 77
  stamp: 
    secs: 1751512743
    nsecs: 831868886
  frame_id: "base_footprint"
voltage: 10.6590003967
current: 0.375
charge: 0.0
capacity: 0.0
design_capacity: 0.0
percentage: 0.0
power_supply_status: 0
power_supply_health: 0
power_supply_technology: 0
present: False
cell_voltage: []
location: ''
serial_number: ''
---
header: 
  seq: 78
  stamp: 
    secs: 1751512744
    nsecs: 832005977
  frame_id: "base_footprint"
voltage: 10.6689996719
current: 0.370000004768
charge: 0.0
capacity: 0.0
design_capacity: 0.0
percentage: 0.0
power_supply_status: 0
power_supply_health: 0
power_supply_technology: 0
present: False
cell_voltage: []
location: ''
serial_number: ''
---
header: 
  seq: 79
  stamp: 
    secs: 1751512745
    nsecs: 833051919
  frame_id: "base_footprint"
voltage: 10.6639995575
current: 0.386999994516
charge: 0.0
capacity: 0.0
design_capacity: 0.0
percentage: 0.0
power_supply_status: 0
power_supply_health: 0
power_supply_technology: 0
present: False
cell_voltage: []
location: ''
serial_number: ''
---
header: 
  seq: 80
  stamp: 
    secs: 1751512746
    nsecs: 833498954
  frame_id: "base_footprint"
voltage: 10.6639995575
current: 0.340999990702
charge: 0.0
capacity: 0.0
design_capacity: 0.0
percentage: 0.0
power_supply_status: 0
power_supply_health: 0
power_supply_technology: 0
present: False
cell_voltage: []
location: ''
serial_number: ''
---
header: 
  seq: 81
  stamp: 
    secs: 1751512747
    nsecs: 832684040
  frame_id: "base_footprint"
voltage: 10.6590003967
current: 0.316000014544
charge: 0.0
capacity: 0.0
design_capacity: 0.0
percentage: 0.0
power_supply_status: 0
power_supply_health: 0
power_supply_technology: 0
present: False
cell_voltage: []
location: ''
serial_number: ''
---
header: 
  seq: 82
  stamp: 
    secs: 1751512748
    nsecs: 833201885
  frame_id: "base_footprint"
voltage: 10.6730003357
current: 0.333000004292
charge: 0.0
capacity: 0.0
design_capacity: 0.0
percentage: 0.0
power_supply_status: 0
power_supply_health: 0
power_supply_technology: 0
present: False
cell_voltage: []
location: ''
serial_number: ''
---
