# Supplementary material for: The navigation for home service robot with the least power consumption
Source: Sci Rep. 2025 Oct 14;15:35894. doi: 10.1038/s41598-025-19760-7 (PMC12521600; doi:10.1038/s41598-025-19760-7)
Supplement: Supplementary file 3 — Supplementary Information 3 [file 41598_2025_19760_MOESM3_ESM.txt]

header: 
  seq: 1
  stamp: 
    secs: 1751517893
    nsecs: 967777967
  frame_id: "base_footprint"
voltage: 10.6540002823
current: 0.550000011921
charge: 0.0
capacity: 0.0
design_capacity: 0.0
percentage: 0.0
power_supply_status: 0
power_supply_health: 0
power_supply_technology: 0
present: False
cell_voltage: []
location: ''
serial_number: ''
---
header: 
  seq: 2
  stamp: 
    secs: 1751517894
    nsecs: 967835903
  frame_id: "base_footprint"
voltage: 10.6210002899
current: 0.444999992847
charge: 0.0
capacity: 0.0
design_capacity: 0.0
percentage: 0.0
power_supply_status: 0
power_supply_health: 0
power_supply_technology: 0
present: False
cell_voltage: []
location: ''
serial_number: ''
---
header: 
  seq: 3
  stamp: 
    secs: 1751517895
    nsecs: 967729091
  frame_id: "base_footprint"
voltage: 10.6120004654
current: 0.416000008583
charge: 0.0
capacity: 0.0
design_capacity: 0.0
percentage: 0.0
power_supply_status: 0
power_supply_health: 0
power_supply_technology: 0
present: False
cell_voltage: []
location: ''
serial_number: ''
---
header: 
  seq: 4
  stamp: 
    secs: 1751517896
    nsecs: 967820882
  frame_id: "base_footprint"
voltage: 10.6350002289
current: 0.428999990225
charge: 0.0
capacity: 0.0
design_capacity: 0.0
percentage: 0.0
power_supply_status: 0
power_supply_health: 0
power_supply_technology: 0
present: False
cell_voltage: []
location: ''
serial_number: ''
---
header: 
  seq: 5
  stamp: 
    secs: 1751517897
    nsecs: 967816114
  frame_id: "base_footprint"
voltage: 10.6540002823
current: 0.449999988079
charge: 0.0
capacity: 0.0
design_capacity: 0.0
percentage: 0.0
power_supply_status: 0
power_supply_health: 0
power_supply_technology: 0
present: False
cell_voltage: []
location: ''
serial_number: ''
---
header: 
  seq: 6
  stamp: 
    secs: 1751517898
    nsecs: 967782020
  frame_id: "base_footprint"
voltage: 10.6590003967
current: 0.444999992847
charge: 0.0
capacity: 0.0
design_capacity: 0.0
percentage: 0.0
power_supply_status: 0
power_supply_health: 0
power_supply_technology: 0
present: False
cell_voltage: []
location: ''
serial_number: ''
---
header: 
  seq: 7
  stamp: 
    secs: 1751517899
    nsecs: 967765092
  frame_id: "base_footprint"
voltage: 10.6590003967
current: 0.437000006437
charge: 0.0
capacity: 0.0
design_capacity: 0.0
percentage: 0.0
power_supply_status: 0
power_supply_health: 0
power_supply_technology: 0
present: False
cell_voltage: []
location: ''
serial_number: ''
---
header: 
  seq: 8
  stamp: 
    secs: 1751517900
    nsecs: 967758893
  frame_id: "base_footprint"
voltage: 10.6590003967
current: 0.425000011921
charge: 0.0
capacity: 0.0
design_capacity: 0.0
percentage: 0.0
power_supply_status: 0
power_supply_health: 0
power_supply_technology: 0
present: False
cell_voltage: []
location: ''
serial_number: ''
---
header: 
  seq: 9
  stamp: 
    secs: 1751517901
    nsecs: 967778921
  frame_id: "base_footprint"
voltage: 10.6450004578
current: 0.620000004768
charge: 0.0
capacity: 0.0
design_capacity: 0.0
percentage: 0.0
power_supply_status: 0
power_supply_health: 0
power_supply_technology: 0
present: False
cell_voltage: []
location: ''
serial_number: ''
---
header: 
  seq: 10
  stamp: 
    secs: 1751517902
    nsecs: 967744112
  frame_id: "base_footprint"
voltage: 10.6120004654
current: 0.629000008106
charge: 0.0
capacity: 0.0
design_capacity: 0.0
percentage: 0.0
power_supply_status: 0
power_supply_health: 0
power_supply_technology: 0
present: False
cell_voltage: []
location: ''
serial_number: ''
---
header: 
  seq: 11
  stamp: 
    secs: 1751517903
    nsecs: 967814922
  frame_id: "base_footprint"
voltage: 10.5780000687
current: 0.545000016689
charge: 0.0
capacity: 0.0
design_capacity: 0.0
percentage: 0.0
power_supply_status: 0
power_supply_health: 0
power_supply_technology: 0
present: False
cell_voltage: []
location: ''
serial_number: ''
---
header: 
  seq: 12
  stamp: 
    secs: 1751517904
    nsecs: 967798948
  frame_id: "base_footprint"
voltage: 10.6020002365
current: 0.437000006437
charge: 0.0
capacity: 0.0
design_capacity: 0.0
percentage: 0.0
power_supply_status: 0
power_supply_health: 0
power_supply_technology: 0
present: False
cell_voltage: []
location: ''
serial_number: ''
---
header: 
  seq: 13
  stamp: 
    secs: 1751517905
    nsecs: 967781066
  frame_id: "base_footprint"
voltage: 10.6350002289
current: 0.428999990225
charge: 0.0
capacity: 0.0
design_capacity: 0.0
percentage: 0.0
power_supply_status: 0
power_supply_health: 0
power_supply_technology: 0
present: False
cell_voltage: []
location: ''
serial_number: ''
---
header: 
  seq: 14
  stamp: 
    secs: 1751517906
    nsecs: 967788934
  frame_id: "base_footprint"
voltage: 10.6260004044
current: 0.72000002861
charge: 0.0
capacity: 0.0
design_capacity: 0.0
percentage: 0.0
power_supply_status: 0
power_supply_health: 0
power_supply_technology: 0
present: False
cell_voltage: []
location: ''
serial_number: ''
---
header: 
  seq: 15
  stamp: 
    secs: 1751517907
    nsecs: 967775106
  frame_id: "base_footprint"
voltage: 10.5740003586
current: 0.683000028133
charge: 0.0
capacity: 0.0
design_capacity: 0.0
percentage: 0.0
power_supply_status: 0
power_supply_health: 0
power_supply_technology: 0
present: False
cell_voltage: []
location: ''
serial_number: ''
---
header: 
  seq: 16
  stamp: 
    secs: 1751517908
    nsecs: 967791080
  frame_id: "base_footprint"
voltage: 10.5690002441
current: 0.453999996185
charge: 0.0
capacity: 0.0
design_capacity: 0.0
percentage: 0.0
power_supply_status: 0
power_supply_health: 0
power_supply_technology: 0
present: False
cell_voltage: []
location: ''
serial_number: ''
---
header: 
  seq: 17
  stamp: 
    secs: 1751517909
    nsecs: 967848062
  frame_id: "base_footprint"
voltage: 10.6309995651
current: 0.441000014544
charge: 0.0
capacity: 0.0
design_capacity: 0.0
percentage: 0.0
power_supply_status: 0
power_supply_health: 0
power_supply_technology: 0
present: False
cell_voltage: []
location: ''
serial_number: ''
---
header: 
  seq: 18
  stamp: 
    secs: 1751517910
    nsecs: 967742919
  frame_id: "base_footprint"
voltage: 10.6450004578
current: 0.683000028133
charge: 0.0
capacity: 0.0
design_capacity: 0.0
percentage: 0.0
power_supply_status: 0
power_supply_health: 0
power_supply_technology: 0
present: False
cell_voltage: []
location: ''
serial_number: ''
---
header: 
  seq: 19
  stamp: 
    secs: 1751517911
    nsecs: 967864036
  frame_id: "base_footprint"
voltage: 10.593000412
current: 0.649999976158
charge: 0.0
capacity: 0.0
design_capacity: 0.0
percentage: 0.0
power_supply_status: 0
power_supply_health: 0
power_supply_technology: 0
present: False
cell_voltage: []
location: ''
serial_number: ''
---
header: 
  seq: 20
  stamp: 
    secs: 1751517912
    nsecs: 967879056
  frame_id: "base_footprint"
voltage: 10.5640001297
current: 0.64099997282
charge: 0.0
capacity: 0.0
design_capacity: 0.0
percentage: 0.0
power_supply_status: 0
power_supply_health: 0
power_supply_technology: 0
present: False
cell_voltage: []
location: ''
serial_number: ''
---
header: 
  seq: 21
  stamp: 
    secs: 1751517913
    nsecs: 967802047
  frame_id: "base_footprint"
voltage: 10.5550003052
current: 0.649999976158
charge: 0.0
capacity: 0.0
design_capacity: 0.0
percentage: 0.0
power_supply_status: 0
power_supply_health: 0
power_supply_technology: 0
present: False
cell_voltage: []
location: ''
serial_number: ''
---
header: 
  seq: 22
  stamp: 
    secs: 1751517914
    nsecs: 967797994
  frame_id: "base_footprint"
voltage: 10.5550003052
current: 0.675000011921
charge: 0.0
capacity: 0.0
design_capacity: 0.0
percentage: 0.0
power_supply_status: 0
power_supply_health: 0
power_supply_technology: 0
present: False
cell_voltage: []
location: ''
serial_number: ''
---
header: 
  seq: 23
  stamp: 
    secs: 1751517915
    nsecs: 967763900
  frame_id: "base_footprint"
voltage: 10.5640001297
current: 0.653999984264
charge: 0.0
capacity: 0.0
design_capacity: 0.0
percentage: 0.0
power_supply_status: 0
power_supply_health: 0
power_supply_technology: 0
present: False
cell_voltage: []
location: ''
serial_number: ''
---
header: 
  seq: 24
  stamp: 
    secs: 1751517916
    nsecs: 967762947
  frame_id: "base_footprint"
voltage: 10.5550003052
current: 0.653999984264
charge: 0.0
capacity: 0.0
design_capacity: 0.0
percentage: 0.0
power_supply_status: 0
power_supply_health: 0
power_supply_technology: 0
present: False
cell_voltage: []
location: ''
serial_number: ''
---
header: 
  seq: 25
  stamp: 
    secs: 1751517917
    nsecs: 967822074
  frame_id: "base_footprint"
voltage: 10.5550003052
current: 0.444999992847
charge: 0.0
capacity: 0.0
design_capacity: 0.0
percentage: 0.0
power_supply_status: 0
power_supply_health: 0
power_supply_technology: 0
present: False
cell_voltage: []
location: ''
serial_number: ''
---
header: 
  seq: 26
  stamp: 
    secs: 1751517918
    nsecs: 967803001
  frame_id: "base_footprint"
voltage: 10.5880002975
current: 0.76599997282
charge: 0.0
capacity: 0.0
design_capacity: 0.0
percentage: 0.0
power_supply_status: 0
power_supply_health: 0
power_supply_technology: 0
present: False
cell_voltage: []
location: ''
serial_number: ''
---
header: 
  seq: 27
  stamp: 
    secs: 1751517919
    nsecs: 967787981
  frame_id: "base_footprint"
voltage: 10.5880002975
current: 0.694999992847
charge: 0.0
capacity: 0.0
design_capacity: 0.0
percentage: 0.0
power_supply_status: 0
power_supply_health: 0
power_supply_technology: 0
present: False
cell_voltage: []
location: ''
serial_number: ''
---
header: 
  seq: 28
  stamp: 
    secs: 1751517920
    nsecs: 967843055
  frame_id: "base_footprint"
voltage: 10.5550003052
current: 0.649999976158
charge: 0.0
capacity: 0.0
design_capacity: 0.0
percentage: 0.0
power_supply_status: 0
power_supply_health: 0
power_supply_technology: 0
present: False
cell_voltage: []
location: ''
serial_number: ''
---
header: 
  seq: 29
  stamp: 
    secs: 1751517921
    nsecs: 967736959
  frame_id: "base_footprint"
voltage: 10.5500001907
current: 0.670000016689
charge: 0.0
capacity: 0.0
design_capacity: 0.0
percentage: 0.0
power_supply_status: 0
power_supply_health: 0
power_supply_technology: 0
present: False
cell_voltage: []
location: ''
serial_number: ''
---
header: 
  seq: 30
  stamp: 
    secs: 1751517922
    nsecs: 967792987
  frame_id: "base_footprint"
voltage: 10.5450000763
current: 0.5
charge: 0.0
capacity: 0.0
design_capacity: 0.0
percentage: 0.0
power_supply_status: 0
power_supply_health: 0
power_supply_technology: 0
present: False
cell_voltage: []
location: ''
serial_number: ''
---
header: 
  seq: 31
  stamp: 
    secs: 1751517923
    nsecs: 967814922
  frame_id: "base_footprint"
voltage: 10.607000351
current: 0.428999990225
charge: 0.0
capacity: 0.0
design_capacity: 0.0
percentage: 0.0
power_supply_status: 0
power_supply_health: 0
power_supply_technology: 0
present: False
cell_voltage: []
location: ''
serial_number: ''
---
header: 
  seq: 32
  stamp: 
    secs: 1751517924
    nsecs: 967833995
  frame_id: "base_footprint"
voltage: 10.6400003433
current: 0.425000011921
charge: 0.0
capacity: 0.0
design_capacity: 0.0
percentage: 0.0
power_supply_status: 0
power_supply_health: 0
power_supply_technology: 0
present: False
cell_voltage: []
location: ''
serial_number: ''
---
header: 
  seq: 33
  stamp: 
    secs: 1751517925
    nsecs: 967787027
  frame_id: "base_footprint"
voltage: 10.6160001755
current: 0.649999976158
charge: 0.0
capacity: 0.0
design_capacity: 0.0
percentage: 0.0
power_supply_status: 0
power_supply_health: 0
power_supply_technology: 0
present: False
cell_voltage: []
location: ''
serial_number: ''
---
header: 
  seq: 34
  stamp: 
    secs: 1751517926
    nsecs: 967763900
  frame_id: "base_footprint"
voltage: 10.5590000153
current: 0.662000000477
charge: 0.0
capacity: 0.0
design_capacity: 0.0
percentage: 0.0
power_supply_status: 0
power_supply_health: 0
power_supply_technology: 0
present: False
cell_voltage: []
location: ''
serial_number: ''
---
header: 
  seq: 35
  stamp: 
    secs: 1751517927
    nsecs: 967834949
  frame_id: "base_footprint"
voltage: 10.5590000153
current: 0.653999984264
charge: 0.0
capacity: 0.0
design_capacity: 0.0
percentage: 0.0
power_supply_status: 0
power_supply_health: 0
power_supply_technology: 0
present: False
cell_voltage: []
location: ''
serial_number: ''
---
header: 
  seq: 36
  stamp: 
    secs: 1751517928
    nsecs: 967813968
  frame_id: "base_footprint"
voltage: 10.5590000153
current: 0.649999976158
charge: 0.0
capacity: 0.0
design_capacity: 0.0
percentage: 0.0
power_supply_status: 0
power_supply_health: 0
power_supply_technology: 0
present: False
cell_voltage: []
location: ''
serial_number: ''
---
header: 
  seq: 37
  stamp: 
    secs: 1751517929
    nsecs: 967788934
  frame_id: "base_footprint"
voltage: 10.5500001907
current: 0.662000000477
charge: 0.0
capacity: 0.0
design_capacity: 0.0
percentage: 0.0
power_supply_status: 0
power_supply_health: 0
power_supply_technology: 0
present: False
cell_voltage: []
location: ''
serial_number: ''
---
header: 
  seq: 38
  stamp: 
    secs: 1751517930
    nsecs: 967734098
  frame_id: "base_footprint"
voltage: 10.5399999619
current: 0.690999984741
charge: 0.0
capacity: 0.0
design_capacity: 0.0
percentage: 0.0
power_supply_status: 0
power_supply_health: 0
power_supply_technology: 0
present: False
cell_voltage: []
location: ''
serial_number: ''
---
header: 
  seq: 39
  stamp: 
    secs: 1751517931
    nsecs: 967789888
  frame_id: "base_footprint"
voltage: 10.5260000229
current: 0.64099997282
charge: 0.0
capacity: 0.0
design_capacity: 0.0
percentage: 0.0
power_supply_status: 0
power_supply_health: 0
power_supply_technology: 0
present: False
cell_voltage: []
location: ''
serial_number: ''
---
header: 
  seq: 40
  stamp: 
    secs: 1751517932
    nsecs: 967858076
  frame_id: "base_footprint"
voltage: 10.5399999619
current: 0.615999996662
charge: 0.0
capacity: 0.0
design_capacity: 0.0
percentage: 0.0
power_supply_status: 0
power_supply_health: 0
power_supply_technology: 0
present: False
cell_voltage: []
location: ''
serial_number: ''
---
header: 
  seq: 41
  stamp: 
    secs: 1751517933
    nsecs: 967807054
  frame_id: "base_footprint"
voltage: 10.5500001907
current: 0.444999992847
charge: 0.0
capacity: 0.0
design_capacity: 0.0
percentage: 0.0
power_supply_status: 0
power_supply_health: 0
power_supply_technology: 0
present: False
cell_voltage: []
location: ''
serial_number: ''
---
header: 
  seq: 42
  stamp: 
    secs: 1751517934
    nsecs: 967866897
  frame_id: "base_footprint"
voltage: 10.6120004654
current: 0.462000012398
charge: 0.0
capacity: 0.0
design_capacity: 0.0
percentage: 0.0
power_supply_status: 0
power_supply_health: 0
power_supply_technology: 0
present: False
cell_voltage: []
location: ''
serial_number: ''
---
header: 
  seq: 43
  stamp: 
    secs: 1751517935
    nsecs: 967803001
  frame_id: "base_footprint"
voltage: 10.5970001221
current: 0.679000020027
charge: 0.0
capacity: 0.0
design_capacity: 0.0
percentage: 0.0
power_supply_status: 0
power_supply_health: 0
power_supply_technology: 0
present: False
cell_voltage: []
location: ''
serial_number: ''
---
header: 
  seq: 44
  stamp: 
    secs: 1751517936
    nsecs: 967861890
  frame_id: "base_footprint"
voltage: 10.5740003586
current: 0.428999990225
charge: 0.0
capacity: 0.0
design_capacity: 0.0
percentage: 0.0
power_supply_status: 0
power_supply_health: 0
power_supply_technology: 0
present: False
cell_voltage: []
location: ''
serial_number: ''
---
header: 
  seq: 45
  stamp: 
    secs: 1751517937
    nsecs: 967822074
  frame_id: "base_footprint"
voltage: 10.5780000687
current: 0.736999988556
charge: 0.0
capacity: 0.0
design_capacity: 0.0
percentage: 0.0
power_supply_status: 0
power_supply_health: 0
power_supply_technology: 0
present: False
cell_voltage: []
location: ''
serial_number: ''
---
header: 
  seq: 46
  stamp: 
    secs: 1751517938
    nsecs: 967809915
  frame_id: "base_footprint"
voltage: 10.5740003586
current: 0.662000000477
charge: 0.0
capacity: 0.0
design_capacity: 0.0
percentage: 0.0
power_supply_status: 0
power_supply_health: 0
power_supply_technology: 0
present: False
cell_voltage: []
location: ''
serial_number: ''
---
header: 
  seq: 47
  stamp: 
    secs: 1751517939
    nsecs: 967761993
  frame_id: "base_footprint"
voltage: 10.5399999619
current: 0.679000020027
charge: 0.0
capacity: 0.0
design_capacity: 0.0
percentage: 0.0
power_supply_status: 0
power_supply_health: 0
power_supply_technology: 0
present: False
cell_voltage: []
location: ''
serial_number: ''
---
header: 
  seq: 48
  stamp: 
    secs: 1751517940
    nsecs: 967772006
  frame_id: "base_footprint"
voltage: 10.5399999619
current: 0.675000011921
charge: 0.0
capacity: 0.0
design_capacity: 0.0
percentage: 0.0
power_supply_status: 0
power_supply_health: 0
power_supply_technology: 0
present: False
cell_voltage: []
location: ''
serial_number: ''
---
header: 
  seq: 49
  stamp: 
    secs: 1751517941
    nsecs: 967859983
  frame_id: "base_footprint"
voltage: 10.5399999619
current: 0.662000000477
charge: 0.0
capacity: 0.0
design_capacity: 0.0
percentage: 0.0
power_supply_status: 0
power_supply_health: 0
power_supply_technology: 0
present: False
cell_voltage: []
location: ''
serial_number: ''
---
header: 
  seq: 50
  stamp: 
    secs: 1751517942
    nsecs: 967734098
  frame_id: "base_footprint"
voltage: 10.5500001907
current: 0.629000008106
charge: 0.0
capacity: 0.0
design_capacity: 0.0
percentage: 0.0
power_supply_status: 0
power_supply_health: 0
power_supply_technology: 0
present: False
cell_voltage: []
location: ''
serial_number: ''
---
header: 
  seq: 51
  stamp: 
    secs: 1751517943
    nsecs: 967837095
  frame_id: "base_footprint"
voltage: 10.5399999619
current: 0.465999990702
charge: 0.0
capacity: 0.0
design_capacity: 0.0
percentage: 0.0
power_supply_status: 0
power_supply_health: 0
power_supply_technology: 0
present: False
cell_voltage: []
location: ''
serial_number: ''
---
header: 
  seq: 52
  stamp: 
    secs: 1751517944
    nsecs: 967747926
  frame_id: "base_footprint"
voltage: 10.6160001755
current: 0.437000006437
charge: 0.0
capacity: 0.0
design_capacity: 0.0
percentage: 0.0
power_supply_status: 0
power_supply_health: 0
power_supply_technology: 0
present: False
cell_voltage: []
location: ''
serial_number: ''
---
header: 
  seq: 53
  stamp: 
    secs: 1751517945
    nsecs: 967828989
  frame_id: "base_footprint"
voltage: 10.6400003433
current: 0.437000006437
charge: 0.0
capacity: 0.0
design_capacity: 0.0
percentage: 0.0
power_supply_status: 0
power_supply_health: 0
power_supply_technology: 0
present: False
cell_voltage: []
location: ''
serial_number: ''
---
header: 
  seq: 54
  stamp: 
    secs: 1751517946
    nsecs: 967816114
  frame_id: "base_footprint"
voltage: 10.6309995651
current: 0.437000006437
charge: 0.0
capacity: 0.0
design_capacity: 0.0
percentage: 0.0
power_supply_status: 0
power_supply_health: 0
power_supply_technology: 0
present: False
cell_voltage: []
location: ''
serial_number: ''
---
header: 
  seq: 55
  stamp: 
    secs: 1751517947
    nsecs: 967902898
  frame_id: "base_footprint"
voltage: 10.6160001755
current: 0.458000004292
charge: 0.0
capacity: 0.0
design_capacity: 0.0
percentage: 0.0
power_supply_status: 0
power_supply_health: 0
power_supply_technology: 0
present: False
cell_voltage: []
location: ''
serial_number: ''
---
header: 
  seq: 56
  stamp: 
    secs: 1751517948
    nsecs: 967808008
  frame_id: "base_footprint"
voltage: 10.6120004654
current: 0.449999988079
charge: 0.0
capacity: 0.0
design_capacity: 0.0
percentage: 0.0
power_supply_status: 0
power_supply_health: 0
power_supply_technology: 0
present: False
cell_voltage: []
location: ''
serial_number: ''
---
header: 
  seq: 57
  stamp: 
    secs: 1751517949
    nsecs: 967884063
  frame_id: "base_footprint"
voltage: 10.6210002899
current: 0.437000006437
charge: 0.0
capacity: 0.0
design_capacity: 0.0
percentage: 0.0
power_supply_status: 0
power_supply_health: 0
power_supply_technology: 0
present: False
cell_voltage: []
location: ''
serial_number: ''
---
header: 
  seq: 58
  stamp: 
    secs: 1751517950
    nsecs: 967798948
  frame_id: "base_footprint"
voltage: 10.6309995651
current: 0.449999988079
charge: 0.0
capacity: 0.0
design_capacity: 0.0
percentage: 0.0
power_supply_status: 0
power_supply_health: 0
power_supply_technology: 0
present: False
cell_voltage: []
location: ''
serial_number: ''
---
header: 
  seq: 59
  stamp: 
    secs: 1751517951
    nsecs: 967730998
  frame_id: "base_footprint"
voltage: 10.6450004578
current: 0.425000011921
charge: 0.0
capacity: 0.0
design_capacity: 0.0
percentage: 0.0
power_supply_status: 0
power_supply_health: 0
power_supply_technology: 0
present: False
cell_voltage: []
location: ''
serial_number: ''
---
header: 
  seq: 60
  stamp: 
    secs: 1751517952
    nsecs: 967940092
  frame_id: "base_footprint"
voltage: 10.6499996185
current: 0.425000011921
charge: 0.0
capacity: 0.0
design_capacity: 0.0
percentage: 0.0
power_supply_status: 0
power_supply_health: 0
power_supply_technology: 0
present: False
cell_voltage: []
location: ''
serial_number: ''
---
