# Supplementary material for: The navigation for home service robot with the least power consumption
Source: Sci Rep. 2025 Oct 14;15:35894. doi: 10.1038/s41598-025-19760-7 (PMC12521600; doi:10.1038/s41598-025-19760-7)
Supplement: Supplementary file 4 — Supplementary Information 4 [file 41598_2025_19760_MOESM4_ESM.txt]

header: 
  seq: 207
  stamp: 
    secs: 1658817691
    nsecs:   6989955
  frame_id: "base_footprint"
voltage: 12.2460002899
current: 0.245000004768
charge: 0.0
capacity: 0.0
design_capacity: 0.0
percentage: 0.0
power_supply_status: 0
power_supply_health: 0
power_supply_technology: 0
present: False
cell_voltage: []
location: ''
serial_number: ''
---
header: 
  seq: 208
  stamp: 
    secs: 1658817692
    nsecs:  27997970
  frame_id: "base_footprint"
voltage: 12.2410001755
current: 0.104000002146
charge: 0.0
capacity: 0.0
design_capacity: 0.0
percentage: 0.0
power_supply_status: 0
power_supply_health: 0
power_supply_technology: 0
present: False
cell_voltage: []
location: ''
serial_number: ''
---
header: 
  seq: 209
  stamp: 
    secs: 1658817693
    nsecs:  28471946
  frame_id: "base_footprint"
voltage: 12.2550001144
current: 0.10000000149
charge: 0.0
capacity: 0.0
design_capacity: 0.0
percentage: 0.0
power_supply_status: 0
power_supply_health: 0
power_supply_technology: 0
present: False
cell_voltage: []
location: ''
serial_number: ''
---
header: 
  seq: 210
  stamp: 
    secs: 1658817694
    nsecs:   7944107
  frame_id: "base_footprint"
voltage: 12.2690000534
current: 0.10000000149
charge: 0.0
capacity: 0.0
design_capacity: 0.0
percentage: 0.0
power_supply_status: 0
power_supply_health: 0
power_supply_technology: 0
present: False
cell_voltage: []
location: ''
serial_number: ''
---
header: 
  seq: 211
  stamp: 
    secs: 1658817695
    nsecs:  27093887
  frame_id: "base_footprint"
voltage: 12.2600002289
current: 0.0949999988079
charge: 0.0
capacity: 0.0
design_capacity: 0.0
percentage: 0.0
power_supply_status: 0
power_supply_health: 0
power_supply_technology: 0
present: False
cell_voltage: []
location: ''
serial_number: ''
---
header: 
  seq: 212
  stamp: 
    secs: 1658817696
    nsecs:   7251024
  frame_id: "base_footprint"
voltage: 12.2550001144
current: 0.10000000149
charge: 0.0
capacity: 0.0
design_capacity: 0.0
percentage: 0.0
power_supply_status: 0
power_supply_health: 0
power_supply_technology: 0
present: False
cell_voltage: []
location: ''
serial_number: ''
---
header: 
  seq: 213
  stamp: 
    secs: 1658817697
    nsecs:  27270078
  frame_id: "base_footprint"
voltage: 12.25
current: 0.10000000149
charge: 0.0
capacity: 0.0
design_capacity: 0.0
percentage: 0.0
power_supply_status: 0
power_supply_health: 0
power_supply_technology: 0
present: False
cell_voltage: []
location: ''
serial_number: ''
---
header: 
  seq: 214
  stamp: 
    secs: 1658817698
    nsecs:  26777982
  frame_id: "base_footprint"
voltage: 12.25
current: 0.10000000149
charge: 0.0
capacity: 0.0
design_capacity: 0.0
percentage: 0.0
power_supply_status: 0
power_supply_health: 0
power_supply_technology: 0
present: False
cell_voltage: []
location: ''
serial_number: ''
---
header: 
  seq: 215
  stamp: 
    secs: 1658817699
    nsecs:  25516033
  frame_id: "base_footprint"
voltage: 12.25
current: 0.0949999988079
charge: 0.0
capacity: 0.0
design_capacity: 0.0
percentage: 0.0
power_supply_status: 0
power_supply_health: 0
power_supply_technology: 0
present: False
cell_voltage: []
location: ''
serial_number: ''
---
header: 
  seq: 216
  stamp: 
    secs: 1658817700
    nsecs:  28230905
  frame_id: "base_footprint"
voltage: 12.25
current: 0.25799998641
charge: 0.0
capacity: 0.0
design_capacity: 0.0
percentage: 0.0
power_supply_status: 0
power_supply_health: 0
power_supply_technology: 0
present: False
cell_voltage: []
location: ''
serial_number: ''
---
header: 
  seq: 217
  stamp: 
    secs: 1658817701
    nsecs:  26176929
  frame_id: "base_footprint"
voltage: 12.2270002365
current: 0.128999993205
charge: 0.0
capacity: 0.0
design_capacity: 0.0
percentage: 0.0
power_supply_status: 0
power_supply_health: 0
power_supply_technology: 0
present: False
cell_voltage: []
location: ''
serial_number: ''
---
header: 
  seq: 218
  stamp: 
    secs: 1658817702
    nsecs:  27318000
  frame_id: "base_footprint"
voltage: 12.2170000076
current: 0.119999997318
charge: 0.0
capacity: 0.0
design_capacity: 0.0
percentage: 0.0
power_supply_status: 0
power_supply_health: 0
power_supply_technology: 0
present: False
cell_voltage: []
location: ''
serial_number: ''
---
header: 
  seq: 219
  stamp: 
    secs: 1658817703
    nsecs:  27033090
  frame_id: "base_footprint"
voltage: 12.2460002899
current: 0.119999997318
charge: 0.0
capacity: 0.0
design_capacity: 0.0
percentage: 0.0
power_supply_status: 0
power_supply_health: 0
power_supply_technology: 0
present: False
cell_voltage: []
location: ''
serial_number: ''
---
header: 
  seq: 220
  stamp: 
    secs: 1658817704
    nsecs:  27328014
  frame_id: "base_footprint"
voltage: 12.25
current: 0.10000000149
charge: 0.0
capacity: 0.0
design_capacity: 0.0
percentage: 0.0
power_supply_status: 0
power_supply_health: 0
power_supply_technology: 0
present: False
cell_voltage: []
location: ''
serial_number: ''
---
header: 
  seq: 221
  stamp: 
    secs: 1658817705
    nsecs:  26304006
  frame_id: "base_footprint"
voltage: 12.25
current: 0.10000000149
charge: 0.0
capacity: 0.0
design_capacity: 0.0
percentage: 0.0
power_supply_status: 0
power_supply_health: 0
power_supply_technology: 0
present: False
cell_voltage: []
location: ''
serial_number: ''
---
header: 
  seq: 222
  stamp: 
    secs: 1658817706
    nsecs:  27017116
  frame_id: "base_footprint"
voltage: 12.25
current: 0.104000002146
charge: 0.0
capacity: 0.0
design_capacity: 0.0
percentage: 0.0
power_supply_status: 0
power_supply_health: 0
power_supply_technology: 0
present: False
cell_voltage: []
location: ''
serial_number: ''
---
header: 
  seq: 223
  stamp: 
    secs: 1658817707
    nsecs:  27198076
  frame_id: "base_footprint"
voltage: 12.2460002899
current: 0.10000000149
charge: 0.0
capacity: 0.0
design_capacity: 0.0
percentage: 0.0
power_supply_status: 0
power_supply_health: 0
power_supply_technology: 0
present: False
cell_voltage: []
location: ''
serial_number: ''
---
header: 
  seq: 224
  stamp: 
    secs: 1658817708
    nsecs:  27206897
  frame_id: "base_footprint"
voltage: 12.2410001755
current: 0.10000000149
charge: 0.0
capacity: 0.0
design_capacity: 0.0
percentage: 0.0
power_supply_status: 0
power_supply_health: 0
power_supply_technology: 0
present: False
cell_voltage: []
location: ''
serial_number: ''
---
header: 
  seq: 225
  stamp: 
    secs: 1658817709
    nsecs:  26149034
  frame_id: "base_footprint"
voltage: 12.2460002899
current: 0.119999997318
charge: 0.0
capacity: 0.0
design_capacity: 0.0
percentage: 0.0
power_supply_status: 0
power_supply_health: 0
power_supply_technology: 0
present: False
cell_voltage: []
location: ''
serial_number: ''
---
header: 
  seq: 226
  stamp: 
    secs: 1658817710
    nsecs:  26494026
  frame_id: "base_footprint"
voltage: 12.2460002899
current: 0.128999993205
charge: 0.0
capacity: 0.0
design_capacity: 0.0
percentage: 0.0
power_supply_status: 0
power_supply_health: 0
power_supply_technology: 0
present: False
cell_voltage: []
location: ''
serial_number: ''
---
header: 
  seq: 227
  stamp: 
    secs: 1658817711
    nsecs:  26954889
  frame_id: "base_footprint"
voltage: 12.25
current: 0.108000002801
charge: 0.0
capacity: 0.0
design_capacity: 0.0
percentage: 0.0
power_supply_status: 0
power_supply_health: 0
power_supply_technology: 0
present: False
cell_voltage: []
location: ''
serial_number: ''
---
header: 
  seq: 228
  stamp: 
    secs: 1658817712
    nsecs:  25626897
  frame_id: "base_footprint"
voltage: 12.236000061
current: 0.115999996662
charge: 0.0
capacity: 0.0
design_capacity: 0.0
percentage: 0.0
power_supply_status: 0
power_supply_health: 0
power_supply_technology: 0
present: False
cell_voltage: []
location: ''
serial_number: ''
---
header: 
  seq: 229
  stamp: 
    secs: 1658817713
    nsecs:  28107881
  frame_id: "base_footprint"
voltage: 12.236000061
current: 0.179000005126
charge: 0.0
capacity: 0.0
design_capacity: 0.0
percentage: 0.0
power_supply_status: 0
power_supply_health: 0
power_supply_technology: 0
present: False
cell_voltage: []
location: ''
serial_number: ''
---
header: 
  seq: 230
  stamp: 
    secs: 1658817714
    nsecs:  26453971
  frame_id: "base_footprint"
voltage: 12.2270002365
current: 0.141000002623
charge: 0.0
capacity: 0.0
design_capacity: 0.0
percentage: 0.0
power_supply_status: 0
power_supply_health: 0
power_supply_technology: 0
present: False
cell_voltage: []
location: ''
serial_number: ''
---
header: 
  seq: 231
  stamp: 
    secs: 1658817715
    nsecs:  27242898
  frame_id: "base_footprint"
voltage: 12.2170000076
current: 0.136999994516
charge: 0.0
capacity: 0.0
design_capacity: 0.0
percentage: 0.0
power_supply_status: 0
power_supply_health: 0
power_supply_technology: 0
present: False
cell_voltage: []
location: ''
serial_number: ''
---
header: 
  seq: 232
  stamp: 
    secs: 1658817716
    nsecs:  27257919
  frame_id: "base_footprint"
voltage: 12.2270002365
current: 0.144999995828
charge: 0.0
capacity: 0.0
design_capacity: 0.0
percentage: 0.0
power_supply_status: 0
power_supply_health: 0
power_supply_technology: 0
present: False
cell_voltage: []
location: ''
serial_number: ''
---
header: 
  seq: 233
  stamp: 
    secs: 1658817717
    nsecs:  26777029
  frame_id: "base_footprint"
voltage: 12.2220001221
current: 0.136999994516
charge: 0.0
capacity: 0.0
design_capacity: 0.0
percentage: 0.0
power_supply_status: 0
power_supply_health: 0
power_supply_technology: 0
present: False
cell_voltage: []
location: ''
serial_number: ''
---
header: 
  seq: 234
  stamp: 
    secs: 1658817718
    nsecs:  26513099
  frame_id: "base_footprint"
voltage: 12.2309999466
current: 0.141000002623
charge: 0.0
capacity: 0.0
design_capacity: 0.0
percentage: 0.0
power_supply_status: 0
power_supply_health: 0
power_supply_technology: 0
present: False
cell_voltage: []
location: ''
serial_number: ''
---
header: 
  seq: 235
  stamp: 
    secs: 1658817719
    nsecs:  26046991
  frame_id: "base_footprint"
voltage: 12.2309999466
current: 0.15000000596
charge: 0.0
capacity: 0.0
design_capacity: 0.0
percentage: 0.0
power_supply_status: 0
power_supply_health: 0
power_supply_technology: 0
present: False
cell_voltage: []
location: ''
serial_number: ''
---
header: 
  seq: 236
  stamp: 
    secs: 1658817720
    nsecs:  26560068
  frame_id: "base_footprint"
voltage: 12.2270002365
current: 0.144999995828
charge: 0.0
capacity: 0.0
design_capacity: 0.0
percentage: 0.0
power_supply_status: 0
power_supply_health: 0
power_supply_technology: 0
present: False
cell_voltage: []
location: ''
serial_number: ''
---
header: 
  seq: 237
  stamp: 
    secs: 1658817721
    nsecs:  26426076
  frame_id: "base_footprint"
voltage: 12.2220001221
current: 0.141000002623
charge: 0.0
capacity: 0.0
design_capacity: 0.0
percentage: 0.0
power_supply_status: 0
power_supply_health: 0
power_supply_technology: 0
present: False
cell_voltage: []
location: ''
serial_number: ''
---
header: 
  seq: 238
  stamp: 
    secs: 1658817722
    nsecs:  26443958
  frame_id: "base_footprint"
voltage: 12.2170000076
current: 0.165999993682
charge: 0.0
capacity: 0.0
design_capacity: 0.0
percentage: 0.0
power_supply_status: 0
power_supply_health: 0
power_supply_technology: 0
present: False
cell_voltage: []
location: ''
serial_number: ''
---
header: 
  seq: 239
  stamp: 
    secs: 1658817723
    nsecs:  26521921
  frame_id: "base_footprint"
voltage: 12.2170000076
current: 0.15000000596
charge: 0.0
capacity: 0.0
design_capacity: 0.0
percentage: 0.0
power_supply_status: 0
power_supply_health: 0
power_supply_technology: 0
present: False
cell_voltage: []
location: ''
serial_number: ''
---
header: 
  seq: 240
  stamp: 
    secs: 1658817724
    nsecs:  26851892
  frame_id: "base_footprint"
voltage: 12.2220001221
current: 0.153999999166
charge: 0.0
capacity: 0.0
design_capacity: 0.0
percentage: 0.0
power_supply_status: 0
power_supply_health: 0
power_supply_technology: 0
present: False
cell_voltage: []
location: ''
serial_number: ''
---
header: 
  seq: 241
  stamp: 
    secs: 1658817725
    nsecs:  26326894
  frame_id: "base_footprint"
voltage: 12.2220001221
current: 0.128999993205
charge: 0.0
capacity: 0.0
design_capacity: 0.0
percentage: 0.0
power_supply_status: 0
power_supply_health: 0
power_supply_technology: 0
present: False
cell_voltage: []
location: ''
serial_number: ''
---
header: 
  seq: 242
  stamp: 
    secs: 1658817726
    nsecs:  26243925
  frame_id: "base_footprint"
voltage: 12.2220001221
current: 0.136999994516
charge: 0.0
capacity: 0.0
design_capacity: 0.0
percentage: 0.0
power_supply_status: 0
power_supply_health: 0
power_supply_technology: 0
present: False
cell_voltage: []
location: ''
serial_number: ''
---
header: 
  seq: 243
  stamp: 
    secs: 1658817727
    nsecs:  26567935
  frame_id: "base_footprint"
voltage: 12.2170000076
current: 0.133000001311
charge: 0.0
capacity: 0.0
design_capacity: 0.0
percentage: 0.0
power_supply_status: 0
power_supply_health: 0
power_supply_technology: 0
present: False
cell_voltage: []
location: ''
serial_number: ''
---
header: 
  seq: 244
  stamp: 
    secs: 1658817728
    nsecs:  27631044
  frame_id: "base_footprint"
voltage: 12.2170000076
current: 0.153999999166
charge: 0.0
capacity: 0.0
design_capacity: 0.0
percentage: 0.0
power_supply_status: 0
power_supply_health: 0
power_supply_technology: 0
present: False
cell_voltage: []
location: ''
serial_number: ''
---
header: 
  seq: 245
  stamp: 
    secs: 1658817729
    nsecs:  26293992
  frame_id: "base_footprint"
voltage: 12.2170000076
current: 0.162000000477
charge: 0.0
capacity: 0.0
design_capacity: 0.0
percentage: 0.0
power_supply_status: 0
power_supply_health: 0
power_supply_technology: 0
present: False
cell_voltage: []
location: ''
serial_number: ''
---
header: 
  seq: 246
  stamp: 
    secs: 1658817730
    nsecs:  26489019
  frame_id: "base_footprint"
voltage: 12.2220001221
current: 0.133000001311
charge: 0.0
capacity: 0.0
design_capacity: 0.0
percentage: 0.0
power_supply_status: 0
power_supply_health: 0
power_supply_technology: 0
present: False
cell_voltage: []
location: ''
serial_number: ''
---
header: 
  seq: 247
  stamp: 
    secs: 1658817731
    nsecs:  26420116
  frame_id: "base_footprint"
voltage: 12.2270002365
current: 0.141000002623
charge: 0.0
capacity: 0.0
design_capacity: 0.0
percentage: 0.0
power_supply_status: 0
power_supply_health: 0
power_supply_technology: 0
present: False
cell_voltage: []
location: ''
serial_number: ''
---
header: 
  seq: 248
  stamp: 
    secs: 1658817732
    nsecs:  26654005
  frame_id: "base_footprint"
voltage: 12.2309999466
current: 0.136999994516
charge: 0.0
capacity: 0.0
design_capacity: 0.0
percentage: 0.0
power_supply_status: 0
power_supply_health: 0
power_supply_technology: 0
present: False
cell_voltage: []
location: ''
serial_number: ''
---
header: 
  seq: 249
  stamp: 
    secs: 1658817733
    nsecs:  26529073
  frame_id: "base_footprint"
voltage: 12.2270002365
current: 0.141000002623
charge: 0.0
capacity: 0.0
design_capacity: 0.0
percentage: 0.0
power_supply_status: 0
power_supply_health: 0
power_supply_technology: 0
present: False
cell_voltage: []
location: ''
serial_number: ''
---
header: 
  seq: 250
  stamp: 
    secs: 1658817734
    nsecs:  26429891
  frame_id: "base_footprint"
voltage: 12.2270002365
current: 0.133000001311
charge: 0.0
capacity: 0.0
design_capacity: 0.0
percentage: 0.0
power_supply_status: 0
power_supply_health: 0
power_supply_technology: 0
present: False
cell_voltage: []
location: ''
serial_number: ''
---
header: 
  seq: 251
  stamp: 
    secs: 1658817735
    nsecs:  27210950
  frame_id: "base_footprint"
voltage: 12.2220001221
current: 0.141000002623
charge: 0.0
capacity: 0.0
design_capacity: 0.0
percentage: 0.0
power_supply_status: 0
power_supply_health: 0
power_supply_technology: 0
present: False
cell_voltage: []
location: ''
serial_number: ''
---
header: 
  seq: 252
  stamp: 
    secs: 1658817736
    nsecs:  26452064
  frame_id: "base_footprint"
voltage: 12.2220001221
current: 0.153999999166
charge: 0.0
capacity: 0.0
design_capacity: 0.0
percentage: 0.0
power_supply_status: 0
power_supply_health: 0
power_supply_technology: 0
present: False
cell_voltage: []
location: ''
serial_number: ''
---
header: 
  seq: 253
  stamp: 
    secs: 1658817737
    nsecs:  26794910
  frame_id: "base_footprint"
voltage: 12.2030000687
current: 0.133000001311
charge: 0.0
capacity: 0.0
design_capacity: 0.0
percentage: 0.0
power_supply_status: 0
power_supply_health: 0
power_supply_technology: 0
present: False
cell_voltage: []
location: ''
serial_number: ''
---
header: 
  seq: 254
  stamp: 
    secs: 1658817738
    nsecs:  26316881
  frame_id: "base_footprint"
voltage: 12.2080001831
current: 0.133000001311
charge: 0.0
capacity: 0.0
design_capacity: 0.0
percentage: 0.0
power_supply_status: 0
power_supply_health: 0
power_supply_technology: 0
present: False
cell_voltage: []
location: ''
serial_number: ''
---
header: 
  seq: 255
  stamp: 
    secs: 1658817739
    nsecs:  26514053
  frame_id: "base_footprint"
voltage: 12.2080001831
current: 0.141000002623
charge: 0.0
capacity: 0.0
design_capacity: 0.0
percentage: 0.0
power_supply_status: 0
power_supply_health: 0
power_supply_technology: 0
present: False
cell_voltage: []
location: ''
serial_number: ''
---
header: 
  seq: 256
  stamp: 
    secs: 1658817740
    nsecs:  27041912
  frame_id: "base_footprint"
voltage: 12.2119998932
current: 0.158000007272
charge: 0.0
capacity: 0.0
design_capacity: 0.0
percentage: 0.0
power_supply_status: 0
power_supply_health: 0
power_supply_technology: 0
present: False
cell_voltage: []
location: ''
serial_number: ''
---
header: 
  seq: 257
  stamp: 
    secs: 1658817741
    nsecs:  26269912
  frame_id: "base_footprint"
voltage: 12.2119998932
current: 0.141000002623
charge: 0.0
capacity: 0.0
design_capacity: 0.0
percentage: 0.0
power_supply_status: 0
power_supply_health: 0
power_supply_technology: 0
present: False
cell_voltage: []
location: ''
serial_number: ''
---
header: 
  seq: 258
  stamp: 
    secs: 1658817742
    nsecs:  26298046
  frame_id: "base_footprint"
voltage: 12.2119998932
current: 0.141000002623
charge: 0.0
capacity: 0.0
design_capacity: 0.0
percentage: 0.0
power_supply_status: 0
power_supply_health: 0
power_supply_technology: 0
present: False
cell_voltage: []
location: ''
serial_number: ''
---
header: 
  seq: 259
  stamp: 
    secs: 1658817743
    nsecs:  26556015
  frame_id: "base_footprint"
voltage: 12.2119998932
current: 0.136999994516
charge: 0.0
capacity: 0.0
design_capacity: 0.0
percentage: 0.0
power_supply_status: 0
power_supply_health: 0
power_supply_technology: 0
present: False
cell_voltage: []
location: ''
serial_number: ''
---
header: 
  seq: 260
  stamp: 
    secs: 1658817744
    nsecs:  26482105
  frame_id: "base_footprint"
voltage: 12.2170000076
current: 0.144999995828
charge: 0.0
capacity: 0.0
design_capacity: 0.0
percentage: 0.0
power_supply_status: 0
power_supply_health: 0
power_supply_technology: 0
present: False
cell_voltage: []
location: ''
serial_number: ''
---
header: 
  seq: 261
  stamp: 
    secs: 1658817745
    nsecs:  26388883
  frame_id: "base_footprint"
voltage: 12.2119998932
current: 0.141000002623
charge: 0.0
capacity: 0.0
design_capacity: 0.0
percentage: 0.0
power_supply_status: 0
power_supply_health: 0
power_supply_technology: 0
present: False
cell_voltage: []
location: ''
serial_number: ''
---
header: 
  seq: 262
  stamp: 
    secs: 1658817746
    nsecs:  26855945
  frame_id: "base_footprint"
voltage: 12.2119998932
current: 0.141000002623
charge: 0.0
capacity: 0.0
design_capacity: 0.0
percentage: 0.0
power_supply_status: 0
power_supply_health: 0
power_supply_technology: 0
present: False
cell_voltage: []
location: ''
serial_number: ''
---
header: 
  seq: 263
  stamp: 
    secs: 1658817747
    nsecs:  26431083
  frame_id: "base_footprint"
voltage: 12.2080001831
current: 0.15000000596
charge: 0.0
capacity: 0.0
design_capacity: 0.0
percentage: 0.0
power_supply_status: 0
power_supply_health: 0
power_supply_technology: 0
present: False
cell_voltage: []
location: ''
serial_number: ''
---
header: 
  seq: 264
  stamp: 
    secs: 1658817748
    nsecs:  26684999
  frame_id: "base_footprint"
voltage: 12.2080001831
current: 0.144999995828
charge: 0.0
capacity: 0.0
design_capacity: 0.0
percentage: 0.0
power_supply_status: 0
power_supply_health: 0
power_supply_technology: 0
present: False
cell_voltage: []
location: ''
serial_number: ''
---
header: 
  seq: 265
  stamp: 
    secs: 1658817749
    nsecs:  26535987
  frame_id: "base_footprint"
voltage: 12.2080001831
current: 0.136999994516
charge: 0.0
capacity: 0.0
design_capacity: 0.0
percentage: 0.0
power_supply_status: 0
power_supply_health: 0
power_supply_technology: 0
present: False
cell_voltage: []
location: ''
serial_number: ''
---
header: 
  seq: 266
  stamp: 
    secs: 1658817750
    nsecs:  26710033
  frame_id: "base_footprint"
voltage: 12.2030000687
current: 0.153999999166
charge: 0.0
capacity: 0.0
design_capacity: 0.0
percentage: 0.0
power_supply_status: 0
power_supply_health: 0
power_supply_technology: 0
present: False
cell_voltage: []
location: ''
serial_number: ''
---
header: 
  seq: 267
  stamp: 
    secs: 1658817751
    nsecs:  26942014
  frame_id: "base_footprint"
voltage: 12.2030000687
current: 0.133000001311
charge: 0.0
capacity: 0.0
design_capacity: 0.0
percentage: 0.0
power_supply_status: 0
power_supply_health: 0
power_supply_technology: 0
present: False
cell_voltage: []
location: ''
serial_number: ''
---
header: 
  seq: 268
  stamp: 
    secs: 1658817752
    nsecs:  26457071
  frame_id: "base_footprint"
voltage: 12.1979999542
current: 0.144999995828
charge: 0.0
capacity: 0.0
design_capacity: 0.0
percentage: 0.0
power_supply_status: 0
power_supply_health: 0
power_supply_technology: 0
present: False
cell_voltage: []
location: ''
serial_number: ''
---
header: 
  seq: 269
  stamp: 
    secs: 1658817753
    nsecs:  26357889
  frame_id: "base_footprint"
voltage: 12.2030000687
current: 0.144999995828
charge: 0.0
capacity: 0.0
design_capacity: 0.0
percentage: 0.0
power_supply_status: 0
power_supply_health: 0
power_supply_technology: 0
present: False
cell_voltage: []
location: ''
serial_number: ''
---
header: 
  seq: 270
  stamp: 
    secs: 1658817754
    nsecs:  26354074
  frame_id: "base_footprint"
voltage: 12.1979999542
current: 0.136999994516
charge: 0.0
capacity: 0.0
design_capacity: 0.0
percentage: 0.0
power_supply_status: 0
power_supply_health: 0
power_supply_technology: 0
present: False
cell_voltage: []
location: ''
serial_number: ''
---
header: 
  seq: 271
  stamp: 
    secs: 1658817755
    nsecs:  27278900
  frame_id: "base_footprint"
voltage: 12.1979999542
current: 0.141000002623
charge: 0.0
capacity: 0.0
design_capacity: 0.0
percentage: 0.0
power_supply_status: 0
power_supply_health: 0
power_supply_technology: 0
present: False
cell_voltage: []
location: ''
serial_number: ''
---
header: 
  seq: 272
  stamp: 
    secs: 1658817756
    nsecs:  26494026
  frame_id: "base_footprint"
voltage: 12.2030000687
current: 0.153999999166
charge: 0.0
capacity: 0.0
design_capacity: 0.0
percentage: 0.0
power_supply_status: 0
power_supply_health: 0
power_supply_technology: 0
present: False
cell_voltage: []
location: ''
serial_number: ''
---
header: 
  seq: 273
  stamp: 
    secs: 1658817757
    nsecs:  26844024
  frame_id: "base_footprint"
voltage: 12.2030000687
current: 0.136999994516
charge: 0.0
capacity: 0.0
design_capacity: 0.0
percentage: 0.0
power_supply_status: 0
power_supply_health: 0
power_supply_technology: 0
present: False
cell_voltage: []
location: ''
serial_number: ''
---
header: 
  seq: 274
  stamp: 
    secs: 1658817758
    nsecs:  26421070
  frame_id: "base_footprint"
voltage: 12.2119998932
current: 0.133000001311
charge: 0.0
capacity: 0.0
design_capacity: 0.0
percentage: 0.0
power_supply_status: 0
power_supply_health: 0
power_supply_technology: 0
present: False
cell_voltage: []
location: ''
serial_number: ''
---
header: 
  seq: 275
  stamp: 
    secs: 1658817759
    nsecs:  26283979
  frame_id: "base_footprint"
voltage: 12.2170000076
current: 0.144999995828
charge: 0.0
capacity: 0.0
design_capacity: 0.0
percentage: 0.0
power_supply_status: 0
power_supply_health: 0
power_supply_technology: 0
present: False
cell_voltage: []
location: ''
serial_number: ''
---
header: 
  seq: 276
  stamp: 
    secs: 1658817760
    nsecs:  26612043
  frame_id: "base_footprint"
voltage: 12.2170000076
current: 0.141000002623
charge: 0.0
capacity: 0.0
design_capacity: 0.0
percentage: 0.0
power_supply_status: 0
power_supply_health: 0
power_supply_technology: 0
present: False
cell_voltage: []
location: ''
serial_number: ''
---
header: 
  seq: 277
  stamp: 
    secs: 1658817761
    nsecs:  26746034
  frame_id: "base_footprint"
voltage: 12.2119998932
current: 0.162000000477
charge: 0.0
capacity: 0.0
design_capacity: 0.0
percentage: 0.0
power_supply_status: 0
power_supply_health: 0
power_supply_technology: 0
present: False
cell_voltage: []
location: ''
serial_number: ''
---
header: 
  seq: 278
  stamp: 
    secs: 1658817762
    nsecs:  25609970
  frame_id: "base_footprint"
voltage: 12.2080001831
current: 0.144999995828
charge: 0.0
capacity: 0.0
design_capacity: 0.0
percentage: 0.0
power_supply_status: 0
power_supply_health: 0
power_supply_technology: 0
present: False
cell_voltage: []
location: ''
serial_number: ''
---
header: 
  seq: 279
  stamp: 
    secs: 1658817763
    nsecs:   5939960
  frame_id: "base_footprint"
voltage: 12.1929998398
current: 0.194999992847
charge: 0.0
capacity: 0.0
design_capacity: 0.0
percentage: 0.0
power_supply_status: 0
power_supply_health: 0
power_supply_technology: 0
present: False
cell_voltage: []
location: ''
serial_number: ''
---
header: 
  seq: 280
  stamp: 
    secs: 1658817764
    nsecs:  26024103
  frame_id: "base_footprint"
voltage: 12.1789999008
current: 0.17499999702
charge: 0.0
capacity: 0.0
design_capacity: 0.0
percentage: 0.0
power_supply_status: 0
power_supply_health: 0
power_supply_technology: 0
present: False
cell_voltage: []
location: ''
serial_number: ''
---
header: 
  seq: 281
  stamp: 
    secs: 1658817765
    nsecs:  25933980
  frame_id: "base_footprint"
voltage: 12.1890001297
current: 0.187000006437
charge: 0.0
capacity: 0.0
design_capacity: 0.0
percentage: 0.0
power_supply_status: 0
power_supply_health: 0
power_supply_technology: 0
present: False
cell_voltage: []
location: ''
serial_number: ''
---
header: 
  seq: 282
  stamp: 
    secs: 1658817766
    nsecs:  26434898
  frame_id: "base_footprint"
voltage: 12.1929998398
current: 0.17499999702
charge: 0.0
capacity: 0.0
design_capacity: 0.0
percentage: 0.0
power_supply_status: 0
power_supply_health: 0
power_supply_technology: 0
present: False
cell_voltage: []
location: ''
serial_number: ''
---
header: 
  seq: 283
  stamp: 
    secs: 1658817767
    nsecs:  26671886
  frame_id: "base_footprint"
voltage: 12.1929998398
current: 0.182999998331
charge: 0.0
capacity: 0.0
design_capacity: 0.0
percentage: 0.0
power_supply_status: 0
power_supply_health: 0
power_supply_technology: 0
present: False
cell_voltage: []
location: ''
serial_number: ''
---
header: 
  seq: 284
  stamp: 
    secs: 1658817768
    nsecs:  26201009
  frame_id: "base_footprint"
voltage: 12.1929998398
current: 0.170000001788
charge: 0.0
capacity: 0.0
design_capacity: 0.0
percentage: 0.0
power_supply_status: 0
power_supply_health: 0
power_supply_technology: 0
present: False
cell_voltage: []
location: ''
serial_number: ''
---
header: 
  seq: 285
  stamp: 
    secs: 1658817769
    nsecs:  26351928
  frame_id: "base_footprint"
voltage: 12.1890001297
current: 0.179000005126
charge: 0.0
capacity: 0.0
design_capacity: 0.0
percentage: 0.0
power_supply_status: 0
power_supply_health: 0
power_supply_technology: 0
present: False
cell_voltage: []
location: ''
serial_number: ''
---
header: 
  seq: 286
  stamp: 
    secs: 1658817770
    nsecs:  25585889
  frame_id: "base_footprint"
voltage: 12.1890001297
current: 0.165999993682
charge: 0.0
capacity: 0.0
design_capacity: 0.0
percentage: 0.0
power_supply_status: 0
power_supply_health: 0
power_supply_technology: 0
present: False
cell_voltage: []
location: ''
serial_number: ''
---
header: 
  seq: 287
  stamp: 
    secs: 1658817771
    nsecs:  25625944
  frame_id: "base_footprint"
voltage: 12.1840000153
current: 0.182999998331
charge: 0.0
capacity: 0.0
design_capacity: 0.0
percentage: 0.0
power_supply_status: 0
power_supply_health: 0
power_supply_technology: 0
present: False
cell_voltage: []
location: ''
serial_number: ''
---
header: 
  seq: 288
  stamp: 
    secs: 1658817772
    nsecs:  25980949
  frame_id: "base_footprint"
voltage: 12.1890001297
current: 0.17499999702
charge: 0.0
capacity: 0.0
design_capacity: 0.0
percentage: 0.0
power_supply_status: 0
power_supply_health: 0
power_supply_technology: 0
present: False
cell_voltage: []
location: ''
serial_number: ''
---
header: 
  seq: 289
  stamp: 
    secs: 1658817773
    nsecs:  26365995
  frame_id: "base_footprint"
voltage: 12.1890001297
current: 0.182999998331
charge: 0.0
capacity: 0.0
design_capacity: 0.0
percentage: 0.0
power_supply_status: 0
power_supply_health: 0
power_supply_technology: 0
present: False
cell_voltage: []
location: ''
serial_number: ''
---
header: 
  seq: 290
  stamp: 
    secs: 1658817774
    nsecs:  25806903
  frame_id: "base_footprint"
voltage: 12.1789999008
current: 0.170000001788
charge: 0.0
capacity: 0.0
design_capacity: 0.0
percentage: 0.0
power_supply_status: 0
power_supply_health: 0
power_supply_technology: 0
present: False
cell_voltage: []
location: ''
serial_number: ''
---
header: 
  seq: 291
  stamp: 
    secs: 1658817775
    nsecs:  26133060
  frame_id: "base_footprint"
voltage: 12.1840000153
current: 0.170000001788
charge: 0.0
capacity: 0.0
design_capacity: 0.0
percentage: 0.0
power_supply_status: 0
power_supply_health: 0
power_supply_technology: 0
present: False
cell_voltage: []
location: ''
serial_number: ''
---
header: 
  seq: 292
  stamp: 
    secs: 1658817776
    nsecs:  25599956
  frame_id: "base_footprint"
voltage: 12.1840000153
current: 0.179000005126
charge: 0.0
capacity: 0.0
design_capacity: 0.0
percentage: 0.0
power_supply_status: 0
power_supply_health: 0
power_supply_technology: 0
present: False
cell_voltage: []
location: ''
serial_number: ''
---
header: 
  seq: 293
  stamp: 
    secs: 1658817777
    nsecs:  26374101
  frame_id: "base_footprint"
voltage: 12.1890001297
current: 0.17499999702
charge: 0.0
capacity: 0.0
design_capacity: 0.0
percentage: 0.0
power_supply_status: 0
power_supply_health: 0
power_supply_technology: 0
present: False
cell_voltage: []
location: ''
serial_number: ''
---
header: 
  seq: 294
  stamp: 
    secs: 1658817778
    nsecs:  26053905
  frame_id: "base_footprint"
voltage: 12.1649999619
current: 0.179000005126
charge: 0.0
capacity: 0.0
design_capacity: 0.0
percentage: 0.0
power_supply_status: 0
power_supply_health: 0
power_supply_technology: 0
present: False
cell_voltage: []
location: ''
serial_number: ''
---
header: 
  seq: 295
  stamp: 
    secs: 1658817779
    nsecs:  25748968
  frame_id: "base_footprint"
voltage: 12.1700000763
current: 0.179000005126
charge: 0.0
capacity: 0.0
design_capacity: 0.0
percentage: 0.0
power_supply_status: 0
power_supply_health: 0
power_supply_technology: 0
present: False
cell_voltage: []
location: ''
serial_number: ''
---
header: 
  seq: 296
  stamp: 
    secs: 1658817780
    nsecs:  25684118
  frame_id: "base_footprint"
voltage: 12.1739997864
current: 0.17499999702
charge: 0.0
capacity: 0.0
design_capacity: 0.0
percentage: 0.0
power_supply_status: 0
power_supply_health: 0
power_supply_technology: 0
present: False
cell_voltage: []
location: ''
serial_number: ''
---
header: 
  seq: 297
  stamp: 
    secs: 1658817781
    nsecs:  25598049
  frame_id: "base_footprint"
voltage: 12.1739997864
current: 0.17499999702
charge: 0.0
capacity: 0.0
design_capacity: 0.0
percentage: 0.0
power_supply_status: 0
power_supply_health: 0
power_supply_technology: 0
present: False
cell_voltage: []
location: ''
serial_number: ''
---
header: 
  seq: 298
  stamp: 
    secs: 1658817782
    nsecs:  26166915
  frame_id: "base_footprint"
voltage: 12.1840000153
current: 0.182999998331
charge: 0.0
capacity: 0.0
design_capacity: 0.0
percentage: 0.0
power_supply_status: 0
power_supply_health: 0
power_supply_technology: 0
present: False
cell_voltage: []
location: ''
serial_number: ''
---
header: 
  seq: 299
  stamp: 
    secs: 1658817783
    nsecs:  26293039
  frame_id: "base_footprint"
voltage: 12.1739997864
current: 0.162000000477
charge: 0.0
capacity: 0.0
design_capacity: 0.0
percentage: 0.0
power_supply_status: 0
power_supply_health: 0
power_supply_technology: 0
present: False
cell_voltage: []
location: ''
serial_number: ''
---
header: 
  seq: 300
  stamp: 
    secs: 1658817784
    nsecs:  25968074
  frame_id: "base_footprint"
voltage: 12.1739997864
current: 0.165999993682
charge: 0.0
capacity: 0.0
design_capacity: 0.0
percentage: 0.0
power_supply_status: 0
power_supply_health: 0
power_supply_technology: 0
present: False
cell_voltage: []
location: ''
serial_number: ''
---
header: 
  seq: 301
  stamp: 
    secs: 1658817785
    nsecs:  25640010
  frame_id: "base_footprint"
voltage: 12.1700000763
current: 0.170000001788
charge: 0.0
capacity: 0.0
design_capacity: 0.0
percentage: 0.0
power_supply_status: 0
power_supply_health: 0
power_supply_technology: 0
present: False
cell_voltage: []
location: ''
serial_number: ''
---
header: 
  seq: 302
  stamp: 
    secs: 1658817786
    nsecs:   5950927
  frame_id: "base_footprint"
voltage: 12.1700000763
current: 0.170000001788
charge: 0.0
capacity: 0.0
design_capacity: 0.0
percentage: 0.0
power_supply_status: 0
power_supply_health: 0
power_supply_technology: 0
present: False
cell_voltage: []
location: ''
serial_number: ''
---
header: 
  seq: 303
  stamp: 
    secs: 1658817787
    nsecs:  25830984
  frame_id: "base_footprint"
voltage: 12.1739997864
current: 0.165999993682
charge: 0.0
capacity: 0.0
design_capacity: 0.0
percentage: 0.0
power_supply_status: 0
power_supply_health: 0
power_supply_technology: 0
present: False
cell_voltage: []
location: ''
serial_number: ''
---
header: 
  seq: 304
  stamp: 
    secs: 1658817788
    nsecs:  26225090
  frame_id: "base_footprint"
voltage: 12.1700000763
current: 0.179000005126
charge: 0.0
capacity: 0.0
design_capacity: 0.0
percentage: 0.0
power_supply_status: 0
power_supply_health: 0
power_supply_technology: 0
present: False
cell_voltage: []
location: ''
serial_number: ''
---
header: 
  seq: 305
  stamp: 
    secs: 1658817789
    nsecs:  26387929
  frame_id: "base_footprint"
voltage: 12.1739997864
current: 0.17499999702
charge: 0.0
capacity: 0.0
design_capacity: 0.0
percentage: 0.0
power_supply_status: 0
power_supply_health: 0
power_supply_technology: 0
present: False
cell_voltage: []
location: ''
serial_number: ''
---
header: 
  seq: 306
  stamp: 
    secs: 1658817790
    nsecs:  25806903
  frame_id: "base_footprint"
voltage: 12.1789999008
current: 0.179000005126
charge: 0.0
capacity: 0.0
design_capacity: 0.0
percentage: 0.0
power_supply_status: 0
power_supply_health: 0
power_supply_technology: 0
present: False
cell_voltage: []
location: ''
serial_number: ''
---
header: 
  seq: 307
  stamp: 
    secs: 1658817791
    nsecs:  25540113
  frame_id: "base_footprint"
voltage: 12.1840000153
current: 0.179000005126
charge: 0.0
capacity: 0.0
design_capacity: 0.0
percentage: 0.0
power_supply_status: 0
power_supply_health: 0
power_supply_technology: 0
present: False
cell_voltage: []
location: ''
serial_number: ''
---
header: 
  seq: 308
  stamp: 
    secs: 1658817792
    nsecs:  26205062
  frame_id: "base_footprint"
voltage: 12.1929998398
current: 0.170000001788
charge: 0.0
capacity: 0.0
design_capacity: 0.0
percentage: 0.0
power_supply_status: 0
power_supply_health: 0
power_supply_technology: 0
present: False
cell_voltage: []
location: ''
serial_number: ''
---
header: 
  seq: 309
  stamp: 
    secs: 1658817793
    nsecs:  25711059
  frame_id: "base_footprint"
voltage: 12.1929998398
current: 0.162000000477
charge: 0.0
capacity: 0.0
design_capacity: 0.0
percentage: 0.0
power_supply_status: 0
power_supply_health: 0
power_supply_technology: 0
present: False
cell_voltage: []
location: ''
serial_number: ''
---
header: 
  seq: 310
  stamp: 
    secs: 1658817794
    nsecs:  25835990
  frame_id: "base_footprint"
voltage: 12.1739997864
current: 0.165999993682
charge: 0.0
capacity: 0.0
design_capacity: 0.0
percentage: 0.0
power_supply_status: 0
power_supply_health: 0
power_supply_technology: 0
present: False
cell_voltage: []
location: ''
serial_number: ''
---
header: 
  seq: 311
  stamp: 
    secs: 1658817795
    nsecs:  25724887
  frame_id: "base_footprint"
voltage: 12.1649999619
current: 0.17499999702
charge: 0.0
capacity: 0.0
design_capacity: 0.0
percentage: 0.0
power_supply_status: 0
power_supply_health: 0
power_supply_technology: 0
present: False
cell_voltage: []
location: ''
serial_number: ''
---
header: 
  seq: 312
  stamp: 
    secs: 1658817796
    nsecs:  25715112
  frame_id: "base_footprint"
voltage: 12.1700000763
current: 0.194999992847
charge: 0.0
capacity: 0.0
design_capacity: 0.0
percentage: 0.0
power_supply_status: 0
power_supply_health: 0
power_supply_technology: 0
present: False
cell_voltage: []
location: ''
serial_number: ''
---
header: 
  seq: 313
  stamp: 
    secs: 1658817797
    nsecs:  26252985
  frame_id: "base_footprint"
voltage: 12.1700000763
current: 0.170000001788
charge: 0.0
capacity: 0.0
design_capacity: 0.0
percentage: 0.0
power_supply_status: 0
power_supply_health: 0
power_supply_technology: 0
present: False
cell_voltage: []
location: ''
serial_number: ''
---
header: 
  seq: 314
  stamp: 
    secs: 1658817798
    nsecs:  26117086
  frame_id: "base_footprint"
voltage: 12.1649999619
current: 0.165999993682
charge: 0.0
capacity: 0.0
design_capacity: 0.0
percentage: 0.0
power_supply_status: 0
power_supply_health: 0
power_supply_technology: 0
present: False
cell_voltage: []
location: ''
serial_number: ''
---
header: 
  seq: 315
  stamp: 
    secs: 1658817799
    nsecs:  26030063
  frame_id: "base_footprint"
voltage: 12.1649999619
current: 0.179000005126
charge: 0.0
capacity: 0.0
design_capacity: 0.0
percentage: 0.0
power_supply_status: 0
power_supply_health: 0
power_supply_technology: 0
present: False
cell_voltage: []
location: ''
serial_number: ''
---
header: 
  seq: 316
  stamp: 
    secs: 1658817800
    nsecs:  25898933
  frame_id: "base_footprint"
voltage: 12.1599998474
current: 0.182999998331
charge: 0.0
capacity: 0.0
design_capacity: 0.0
percentage: 0.0
power_supply_status: 0
power_supply_health: 0
power_supply_technology: 0
present: False
cell_voltage: []
location: ''
serial_number: ''
---
header: 
  seq: 317
  stamp: 
    secs: 1658817801
    nsecs:  25855064
  frame_id: "base_footprint"
voltage: 12.1739997864
current: 0.165999993682
charge: 0.0
capacity: 0.0
design_capacity: 0.0
percentage: 0.0
power_supply_status: 0
power_supply_health: 0
power_supply_technology: 0
present: False
cell_voltage: []
location: ''
serial_number: ''
---
header: 
  seq: 318
  stamp: 
    secs: 1658817802
    nsecs:  26755094
  frame_id: "base_footprint"
voltage: 12.1789999008
current: 0.170000001788
charge: 0.0
capacity: 0.0
design_capacity: 0.0
percentage: 0.0
power_supply_status: 0
power_supply_health: 0
power_supply_technology: 0
present: False
cell_voltage: []
location: ''
serial_number: ''
---
header: 
  seq: 319
  stamp: 
    secs: 1658817803
    nsecs:  25675058
  frame_id: "base_footprint"
voltage: 12.1739997864
current: 0.170000001788
charge: 0.0
capacity: 0.0
design_capacity: 0.0
percentage: 0.0
power_supply_status: 0
power_supply_health: 0
power_supply_technology: 0
present: False
cell_voltage: []
location: ''
serial_number: ''
---
header: 
  seq: 320
  stamp: 
    secs: 1658817804
    nsecs:  25789976
  frame_id: "base_footprint"
voltage: 12.1739997864
current: 0.170000001788
charge: 0.0
capacity: 0.0
design_capacity: 0.0
percentage: 0.0
power_supply_status: 0
power_supply_health: 0
power_supply_technology: 0
present: False
cell_voltage: []
location: ''
serial_number: ''
---
header: 
  seq: 321
  stamp: 
    secs: 1658817805
    nsecs:   6314039
  frame_id: "base_footprint"
voltage: 12.1739997864
current: 0.179000005126
charge: 0.0
capacity: 0.0
design_capacity: 0.0
percentage: 0.0
power_supply_status: 0
power_supply_health: 0
power_supply_technology: 0
present: False
cell_voltage: []
location: ''
serial_number: ''
---
header: 
  seq: 322
  stamp: 
    secs: 1658817806
    nsecs:  28774023
  frame_id: "base_footprint"
voltage: 12.1840000153
current: 0.179000005126
charge: 0.0
capacity: 0.0
design_capacity: 0.0
percentage: 0.0
power_supply_status: 0
power_supply_health: 0
power_supply_technology: 0
present: False
cell_voltage: []
location: ''
serial_number: ''
---
header: 
  seq: 323
  stamp: 
    secs: 1658817807
    nsecs:  26009082
  frame_id: "base_footprint"
voltage: 12.1739997864
current: 0.165999993682
charge: 0.0
capacity: 0.0
design_capacity: 0.0
percentage: 0.0
power_supply_status: 0
power_supply_health: 0
power_supply_technology: 0
present: False
cell_voltage: []
location: ''
serial_number: ''
---
header: 
  seq: 324
  stamp: 
    secs: 1658817808
    nsecs:  26017904
  frame_id: "base_footprint"
voltage: 12.1649999619
current: 0.182999998331
charge: 0.0
capacity: 0.0
design_capacity: 0.0
percentage: 0.0
power_supply_status: 0
power_supply_health: 0
power_supply_technology: 0
present: False
cell_voltage: []
location: ''
serial_number: ''
---
header: 
  seq: 325
  stamp: 
    secs: 1658817809
    nsecs:  25902986
  frame_id: "base_footprint"
voltage: 12.1599998474
current: 0.182999998331
charge: 0.0
capacity: 0.0
design_capacity: 0.0
percentage: 0.0
power_supply_status: 0
power_supply_health: 0
power_supply_technology: 0
present: False
cell_voltage: []
location: ''
serial_number: ''
---
header: 
  seq: 326
  stamp: 
    secs: 1658817810
    nsecs:  25563001
  frame_id: "base_footprint"
voltage: 12.1649999619
current: 0.190999999642
charge: 0.0
capacity: 0.0
design_capacity: 0.0
percentage: 0.0
power_supply_status: 0
power_supply_health: 0
power_supply_technology: 0
present: False
cell_voltage: []
location: ''
serial_number: ''
---
header: 
  seq: 327
  stamp: 
    secs: 1658817811
    nsecs:  26119947
  frame_id: "base_footprint"
voltage: 12.0559997559
current: 1.01999998093
charge: 0.0
capacity: 0.0
design_capacity: 0.0
percentage: 0.0
power_supply_status: 0
power_supply_health: 0
power_supply_technology: 0
present: False
cell_voltage: []
location: ''
serial_number: ''
---
header: 
  seq: 328
  stamp: 
    secs: 1658817812
    nsecs:  29108047
  frame_id: "base_footprint"
voltage: 11.8800001144
current: 0.975000023842
charge: 0.0
capacity: 0.0
design_capacity: 0.0
percentage: 0.0
power_supply_status: 0
power_supply_health: 0
power_supply_technology: 0
present: False
cell_voltage: []
location: ''
serial_number: ''
---
header: 
  seq: 329
  stamp: 
    secs: 1658817813
    nsecs:   6195068
  frame_id: "base_footprint"
voltage: 11.888999939
current: 0.17499999702
charge: 0.0
capacity: 0.0
design_capacity: 0.0
percentage: 0.0
power_supply_status: 0
power_supply_health: 0
power_supply_technology: 0
present: False
cell_voltage: []
location: ''
serial_number: ''
---
header: 
  seq: 330
  stamp: 
    secs: 1658817814
    nsecs:  26356935
  frame_id: "base_footprint"
voltage: 12.0749998093
current: 0.194999992847
charge: 0.0
capacity: 0.0
design_capacity: 0.0
percentage: 0.0
power_supply_status: 0
power_supply_health: 0
power_supply_technology: 0
present: False
cell_voltage: []
location: ''
serial_number: ''
---
header: 
  seq: 331
  stamp: 
    secs: 1658817815
    nsecs:  26139974
  frame_id: "base_footprint"
voltage: 12.154999733
current: 2.48300004005
charge: 0.0
capacity: 0.0
design_capacity: 0.0
percentage: 0.0
power_supply_status: 0
power_supply_health: 0
power_supply_technology: 0
present: False
cell_voltage: []
location: ''
serial_number: ''
---
header: 
  seq: 332
  stamp: 
    secs: 1658817816
    nsecs:  32042980
  frame_id: "base_footprint"
voltage: 12.0600004196
current: 0.232999995351
charge: 0.0
capacity: 0.0
design_capacity: 0.0
percentage: 0.0
power_supply_status: 0
power_supply_health: 0
power_supply_technology: 0
present: False
cell_voltage: []
location: ''
serial_number: ''
---
header: 
  seq: 333
  stamp: 
    secs: 1658817817
    nsecs:  26092052
  frame_id: "base_footprint"
voltage: 12.0600004196
current: 0.64099997282
charge: 0.0
capacity: 0.0
design_capacity: 0.0
percentage: 0.0
power_supply_status: 0
power_supply_health: 0
power_supply_technology: 0
present: False
cell_voltage: []
location: ''
serial_number: ''
---
header: 
  seq: 334
  stamp: 
    secs: 1658817818
    nsecs:  26196002
  frame_id: "base_footprint"
voltage: 12.0699996948
current: 0.978999972343
charge: 0.0
capacity: 0.0
design_capacity: 0.0
percentage: 0.0
power_supply_status: 0
power_supply_health: 0
power_supply_technology: 0
present: False
cell_voltage: []
location: ''
serial_number: ''
---
header: 
  seq: 335
  stamp: 
    secs: 1658817819
    nsecs:  25857925
  frame_id: "base_footprint"
voltage: 12.0509996414
current: 0.190999999642
charge: 0.0
capacity: 0.0
design_capacity: 0.0
percentage: 0.0
power_supply_status: 0
power_supply_health: 0
power_supply_technology: 0
present: False
cell_voltage: []
location: ''
serial_number: ''
---
header: 
  seq: 336
  stamp: 
    secs: 1658817820
    nsecs:  25794982
  frame_id: "base_footprint"
voltage: 12.0410003662
current: 2.09500002861
charge: 0.0
capacity: 0.0
design_capacity: 0.0
percentage: 0.0
power_supply_status: 0
power_supply_health: 0
power_supply_technology: 0
present: False
cell_voltage: []
location: ''
serial_number: ''
---
header: 
  seq: 337
  stamp: 
    secs: 1658817821
    nsecs:   5705118
  frame_id: "base_footprint"
voltage: 12.1219997406
current: 0.203999996185
charge: 0.0
capacity: 0.0
design_capacity: 0.0
percentage: 0.0
power_supply_status: 0
power_supply_health: 0
power_supply_technology: 0
present: False
cell_voltage: []
location: ''
serial_number: ''
---
header: 
  seq: 338
  stamp: 
    secs: 1658817822
    nsecs:  26144027
  frame_id: "base_footprint"
voltage: 12.1359996796
current: 0.20000000298
charge: 0.0
capacity: 0.0
design_capacity: 0.0
percentage: 0.0
power_supply_status: 0
power_supply_health: 0
power_supply_technology: 0
present: False
cell_voltage: []
location: ''
serial_number: ''
---
header: 
  seq: 339
  stamp: 
    secs: 1658817823
    nsecs:  26283979
  frame_id: "base_footprint"
voltage: 12.140999794
current: 0.20000000298
charge: 0.0
capacity: 0.0
design_capacity: 0.0
percentage: 0.0
power_supply_status: 0
power_supply_health: 0
power_supply_technology: 0
present: False
cell_voltage: []
location: ''
serial_number: ''
---
header: 
  seq: 340
  stamp: 
    secs: 1658817824
    nsecs:  26014089
  frame_id: "base_footprint"
voltage: 12.1510000229
current: 0.203999996185
charge: 0.0
capacity: 0.0
design_capacity: 0.0
percentage: 0.0
power_supply_status: 0
power_supply_health: 0
power_supply_technology: 0
present: False
cell_voltage: []
location: ''
serial_number: ''
---
header: 
  seq: 341
  stamp: 
    secs: 1658817825
    nsecs:  26186943
  frame_id: "base_footprint"
voltage: 12.154999733
current: 0.20000000298
charge: 0.0
capacity: 0.0
design_capacity: 0.0
percentage: 0.0
power_supply_status: 0
power_supply_health: 0
power_supply_technology: 0
present: False
cell_voltage: []
location: ''
serial_number: ''
---
header: 
  seq: 342
  stamp: 
    secs: 1658817826
    nsecs:  26465892
  frame_id: "base_footprint"
voltage: 12.0600004196
current: 1.03699994087
charge: 0.0
capacity: 0.0
design_capacity: 0.0
percentage: 0.0
power_supply_status: 0
power_supply_health: 0
power_supply_technology: 0
present: False
cell_voltage: []
location: ''
serial_number: ''
---
header: 
  seq: 343
  stamp: 
    secs: 1658817827
    nsecs:  27546882
  frame_id: "base_footprint"
voltage: 11.8699998856
current: 0.962000012398
charge: 0.0
capacity: 0.0
design_capacity: 0.0
percentage: 0.0
power_supply_status: 0
power_supply_health: 0
power_supply_technology: 0
present: False
cell_voltage: []
location: ''
serial_number: ''
---
header: 
  seq: 344
  stamp: 
    secs: 1658817828
    nsecs:  25670051
  frame_id: "base_footprint"
voltage: 11.861000061
current: 0.966000020504
charge: 0.0
capacity: 0.0
design_capacity: 0.0
percentage: 0.0
power_supply_status: 0
power_supply_health: 0
power_supply_technology: 0
present: False
cell_voltage: []
location: ''
serial_number: ''
---
header: 
  seq: 345
  stamp: 
    secs: 1658817829
    nsecs:  25697946
  frame_id: "base_footprint"
voltage: 11.8699998856
current: 0.98299998045
charge: 0.0
capacity: 0.0
design_capacity: 0.0
percentage: 0.0
power_supply_status: 0
power_supply_health: 0
power_supply_technology: 0
present: False
cell_voltage: []
location: ''
serial_number: ''
---
header: 
  seq: 346
  stamp: 
    secs: 1658817830
    nsecs:  26794910
  frame_id: "base_footprint"
voltage: 11.8660001755
current: 0.953999996185
charge: 0.0
capacity: 0.0
design_capacity: 0.0
percentage: 0.0
power_supply_status: 0
power_supply_health: 0
power_supply_technology: 0
present: False
cell_voltage: []
location: ''
serial_number: ''
---
header: 
  seq: 347
  stamp: 
    secs: 1658817831
    nsecs:  25855064
  frame_id: "base_footprint"
voltage: 11.8699998856
current: 0.958000004292
charge: 0.0
capacity: 0.0
design_capacity: 0.0
percentage: 0.0
power_supply_status: 0
power_supply_health: 0
power_supply_technology: 0
present: False
cell_voltage: []
location: ''
serial_number: ''
---
header: 
  seq: 348
  stamp: 
    secs: 1658817832
    nsecs:   7117033
  frame_id: "base_footprint"
voltage: 11.875
current: 0.975000023842
charge: 0.0
capacity: 0.0
design_capacity: 0.0
percentage: 0.0
power_supply_status: 0
power_supply_health: 0
power_supply_technology: 0
present: False
cell_voltage: []
location: ''
serial_number: ''
---
header: 
  seq: 349
  stamp: 
    secs: 1658817833
    nsecs:  26262044
  frame_id: "base_footprint"
voltage: 11.8699998856
current: 0.97000002861
charge: 0.0
capacity: 0.0
design_capacity: 0.0
percentage: 0.0
power_supply_status: 0
power_supply_health: 0
power_supply_technology: 0
present: False
cell_voltage: []
location: ''
serial_number: ''
---
header: 
  seq: 350
  stamp: 
    secs: 1658817834
    nsecs:  26000022
  frame_id: "base_footprint"
voltage: 11.8699998856
current: 0.082999996841
charge: 0.0
capacity: 0.0
design_capacity: 0.0
percentage: 0.0
power_supply_status: 0
power_supply_health: 0
power_supply_technology: 0
present: False
cell_voltage: []
location: ''
serial_number: ''
---
header: 
  seq: 351
  stamp: 
    secs: 1658817835
    nsecs:  25947093
  frame_id: "base_footprint"
voltage: 11.9650001526
current: 0.211999997497
charge: 0.0
capacity: 0.0
design_capacity: 0.0
percentage: 0.0
power_supply_status: 0
power_supply_health: 0
power_supply_technology: 0
present: False
cell_voltage: []
location: ''
serial_number: ''
---
header: 
  seq: 352
  stamp: 
    secs: 1658817836
    nsecs:  26755094
  frame_id: "base_footprint"
voltage: 12.1219997406
current: 0.20000000298
charge: 0.0
capacity: 0.0
design_capacity: 0.0
percentage: 0.0
power_supply_status: 0
power_supply_health: 0
power_supply_technology: 0
present: False
cell_voltage: []
location: ''
serial_number: ''
---
header: 
  seq: 353
  stamp: 
    secs: 1658817837
    nsecs:  25784015
  frame_id: "base_footprint"
voltage: 12.1169996262
current: 0.208000004292
charge: 0.0
capacity: 0.0
design_capacity: 0.0
percentage: 0.0
power_supply_status: 0
power_supply_health: 0
power_supply_technology: 0
present: False
cell_voltage: []
location: ''
serial_number: ''
---
header: 
  seq: 354
  stamp: 
    secs: 1658817838
    nsecs:   5822896
  frame_id: "base_footprint"
voltage: 12.1129999161
current: 2.65400004387
charge: 0.0
capacity: 0.0
design_capacity: 0.0
percentage: 0.0
power_supply_status: 0
power_supply_health: 0
power_supply_technology: 0
present: False
cell_voltage: []
location: ''
serial_number: ''
---
header: 
  seq: 355
  stamp: 
    secs: 1658817839
    nsecs:  25621891
  frame_id: "base_footprint"
voltage: 11.9230003357
current: 0.940999984741
charge: 0.0
capacity: 0.0
design_capacity: 0.0
percentage: 0.0
power_supply_status: 0
power_supply_health: 0
power_supply_technology: 0
present: False
cell_voltage: []
location: ''
serial_number: ''
---
header: 
  seq: 356
  stamp: 
    secs: 1658817840
    nsecs:  25859117
  frame_id: "base_footprint"
voltage: 11.8319997787
current: 0.936999976635
charge: 0.0
capacity: 0.0
design_capacity: 0.0
percentage: 0.0
power_supply_status: 0
power_supply_health: 0
power_supply_technology: 0
present: False
cell_voltage: []
location: ''
serial_number: ''
---
header: 
  seq: 357
  stamp: 
    secs: 1658817841
    nsecs:  25620937
  frame_id: "base_footprint"
voltage: 11.8509998322
current: 0.962000012398
charge: 0.0
capacity: 0.0
design_capacity: 0.0
percentage: 0.0
power_supply_status: 0
power_supply_health: 0
power_supply_technology: 0
present: False
cell_voltage: []
location: ''
serial_number: ''
---
header: 
  seq: 358
  stamp: 
    secs: 1658817842
    nsecs:  25855064
  frame_id: "base_footprint"
voltage: 11.8699998856
current: 0.949999988079
charge: 0.0
capacity: 0.0
design_capacity: 0.0
percentage: 0.0
power_supply_status: 0
power_supply_health: 0
power_supply_technology: 0
present: False
cell_voltage: []
location: ''
serial_number: ''
---
header: 
  seq: 359
  stamp: 
    secs: 1658817843
    nsecs:  25679111
  frame_id: "base_footprint"
voltage: 11.8699998856
current: 0.920000016689
charge: 0.0
capacity: 0.0
design_capacity: 0.0
percentage: 0.0
power_supply_status: 0
power_supply_health: 0
power_supply_technology: 0
present: False
cell_voltage: []
location: ''
serial_number: ''
---
header: 
  seq: 360
  stamp: 
    secs: 1658817844
    nsecs:  26457071
  frame_id: "base_footprint"
voltage: 11.875
current: 0.925000011921
charge: 0.0
capacity: 0.0
design_capacity: 0.0
percentage: 0.0
power_supply_status: 0
power_supply_health: 0
power_supply_technology: 0
present: False
cell_voltage: []
location: ''
serial_number: ''
---
header: 
  seq: 361
  stamp: 
    secs: 1658817845
    nsecs:  26098966
  frame_id: "base_footprint"
voltage: 11.8699998856
current: 0.949999988079
charge: 0.0
capacity: 0.0
design_capacity: 0.0
percentage: 0.0
power_supply_status: 0
power_supply_health: 0
power_supply_technology: 0
present: False
cell_voltage: []
location: ''
serial_number: ''
---
header: 
  seq: 362
  stamp: 
    secs: 1658817846
    nsecs:  25974988
  frame_id: "base_footprint"
voltage: 11.8509998322
current: 0.949999988079
charge: 0.0
capacity: 0.0
design_capacity: 0.0
percentage: 0.0
power_supply_status: 0
power_supply_health: 0
power_supply_technology: 0
present: False
cell_voltage: []
location: ''
serial_number: ''
---
header: 
  seq: 363
  stamp: 
    secs: 1658817847
    nsecs:  26381969
  frame_id: "base_footprint"
voltage: 11.8559999466
current: 0.899999976158
charge: 0.0
capacity: 0.0
design_capacity: 0.0
percentage: 0.0
power_supply_status: 0
power_supply_health: 0
power_supply_technology: 0
present: False
cell_voltage: []
location: ''
serial_number: ''
---
header: 
  seq: 364
  stamp: 
    secs: 1658817848
    nsecs:   6660938
  frame_id: "base_footprint"
voltage: 11.9510002136
current: 0.208000004292
charge: 0.0
capacity: 0.0
design_capacity: 0.0
percentage: 0.0
power_supply_status: 0
power_supply_health: 0
power_supply_technology: 0
present: False
cell_voltage: []
location: ''
serial_number: ''
---
header: 
  seq: 365
  stamp: 
    secs: 1658817849
    nsecs:  28234004
  frame_id: "base_footprint"
voltage: 12.0939998627
current: 0.190999999642
charge: 0.0
capacity: 0.0
design_capacity: 0.0
percentage: 0.0
power_supply_status: 0
power_supply_health: 0
power_supply_technology: 0
present: False
cell_voltage: []
location: ''
serial_number: ''
---
header: 
  seq: 366
  stamp: 
    secs: 1658817850
    nsecs:  26019096
  frame_id: "base_footprint"
voltage: 12.1079998016
current: 0.194999992847
charge: 0.0
capacity: 0.0
design_capacity: 0.0
percentage: 0.0
power_supply_status: 0
power_supply_health: 0
power_supply_technology: 0
present: False
cell_voltage: []
location: ''
serial_number: ''
---
header: 
  seq: 367
  stamp: 
    secs: 1658817851
    nsecs:  26223897
  frame_id: "base_footprint"
voltage: 12.1079998016
current: 3.4960000515
charge: 0.0
capacity: 0.0
design_capacity: 0.0
percentage: 0.0
power_supply_status: 0
power_supply_health: 0
power_supply_technology: 0
present: False
cell_voltage: []
location: ''
serial_number: ''
---
header: 
  seq: 368
  stamp: 
    secs: 1658817852
    nsecs:  26424884
  frame_id: "base_footprint"
voltage: 11.9270000458
current: 0.986999988556
charge: 0.0
capacity: 0.0
design_capacity: 0.0
percentage: 0.0
power_supply_status: 0
power_supply_health: 0
power_supply_technology: 0
present: False
cell_voltage: []
location: ''
serial_number: ''
---
header: 
  seq: 369
  stamp: 
    secs: 1658817853
    nsecs:  26047945
  frame_id: "base_footprint"
voltage: 11.8319997787
current: 0.953999996185
charge: 0.0
capacity: 0.0
design_capacity: 0.0
percentage: 0.0
power_supply_status: 0
power_supply_health: 0
power_supply_technology: 0
present: False
cell_voltage: []
location: ''
serial_number: ''
---
header: 
  seq: 370
  stamp: 
    secs: 1658817854
    nsecs:  25859117
  frame_id: "base_footprint"
voltage: 11.8470001221
current: 0.920000016689
charge: 0.0
capacity: 0.0
design_capacity: 0.0
percentage: 0.0
power_supply_status: 0
power_supply_health: 0
power_supply_technology: 0
present: False
cell_voltage: []
location: ''
serial_number: ''
---
header: 
  seq: 371
  stamp: 
    secs: 1658817855
    nsecs:   7169008
  frame_id: "base_footprint"
voltage: 11.8319997787
current: 0.936999976635
charge: 0.0
capacity: 0.0
design_capacity: 0.0
percentage: 0.0
power_supply_status: 0
power_supply_health: 0
power_supply_technology: 0
present: False
cell_voltage: []
location: ''
serial_number: ''
---
header: 
  seq: 372
  stamp: 
    secs: 1658817856
    nsecs:  25800943
  frame_id: "base_footprint"
voltage: 11.8420000076
current: 0.949999988079
charge: 0.0
capacity: 0.0
design_capacity: 0.0
percentage: 0.0
power_supply_status: 0
power_supply_health: 0
power_supply_technology: 0
present: False
cell_voltage: []
location: ''
serial_number: ''
---
header: 
  seq: 373
  stamp: 
    secs: 1658817857
    nsecs:  25652885
  frame_id: "base_footprint"
voltage: 11.8509998322
current: 0.940999984741
charge: 0.0
capacity: 0.0
design_capacity: 0.0
percentage: 0.0
power_supply_status: 0
power_supply_health: 0
power_supply_technology: 0
present: False
cell_voltage: []
location: ''
serial_number: ''
---
header: 
  seq: 374
  stamp: 
    secs: 1658817858
    nsecs:  26273012
  frame_id: "base_footprint"
voltage: 11.8699998856
current: 0.944999992847
charge: 0.0
capacity: 0.0
design_capacity: 0.0
percentage: 0.0
power_supply_status: 0
power_supply_health: 0
power_supply_technology: 0
present: False
cell_voltage: []
location: ''
serial_number: ''
---
header: 
  seq: 375
  stamp: 
    secs: 1658817859
    nsecs:  25685071
  frame_id: "base_footprint"
voltage: 11.8559999466
current: 0.962000012398
charge: 0.0
capacity: 0.0
design_capacity: 0.0
percentage: 0.0
power_supply_status: 0
power_supply_health: 0
power_supply_technology: 0
present: False
cell_voltage: []
location: ''
serial_number: ''
---
header: 
  seq: 376
  stamp: 
    secs: 1658817860
    nsecs:  26340961
  frame_id: "base_footprint"
voltage: 11.8559999466
current: 0.22499999404
charge: 0.0
capacity: 0.0
design_capacity: 0.0
percentage: 0.0
power_supply_status: 0
power_supply_health: 0
power_supply_technology: 0
present: False
cell_voltage: []
location: ''
serial_number: ''
---
header: 
  seq: 377
  stamp: 
    secs: 1658817861
    nsecs:  25780916
  frame_id: "base_footprint"
voltage: 12.0129995346
current: 0.194999992847
charge: 0.0
capacity: 0.0
design_capacity: 0.0
percentage: 0.0
power_supply_status: 0
power_supply_health: 0
power_supply_technology: 0
present: False
cell_voltage: []
location: ''
serial_number: ''
---
header: 
  seq: 378
  stamp: 
    secs: 1658817862
    nsecs:  26055097
  frame_id: "base_footprint"
voltage: 12.0939998627
current: 0.194999992847
charge: 0.0
capacity: 0.0
design_capacity: 0.0
percentage: 0.0
power_supply_status: 0
power_supply_health: 0
power_supply_technology: 0
present: False
cell_voltage: []
location: ''
serial_number: ''
---
header: 
  seq: 379
  stamp: 
    secs: 1658817863
    nsecs:  26153087
  frame_id: "base_footprint"
voltage: 11.8369998932
current: 2.40799999237
charge: 0.0
capacity: 0.0
design_capacity: 0.0
percentage: 0.0
power_supply_status: 0
power_supply_health: 0
power_supply_technology: 0
present: False
cell_voltage: []
location: ''
serial_number: ''
---
header: 
  seq: 380
  stamp: 
    secs: 1658817864
    nsecs:  26124954
  frame_id: "base_footprint"
voltage: 11.6660003662
current: 0.920000016689
charge: 0.0
capacity: 0.0
design_capacity: 0.0
percentage: 0.0
power_supply_status: 0
power_supply_health: 0
power_supply_technology: 0
present: False
cell_voltage: []
location: ''
serial_number: ''
---
header: 
  seq: 381
  stamp: 
    secs: 1658817865
    nsecs:  26077032
  frame_id: "base_footprint"
voltage: 11.8369998932
current: 0.920000016689
charge: 0.0
capacity: 0.0
design_capacity: 0.0
percentage: 0.0
power_supply_status: 0
power_supply_health: 0
power_supply_technology: 0
present: False
cell_voltage: []
location: ''
serial_number: ''
---
header: 
  seq: 382
  stamp: 
    secs: 1658817866
    nsecs:  38100004
  frame_id: "base_footprint"
voltage: 11.8509998322
current: 0.920000016689
charge: 0.0
capacity: 0.0
design_capacity: 0.0
percentage: 0.0
power_supply_status: 0
power_supply_health: 0
power_supply_technology: 0
present: False
cell_voltage: []
location: ''
serial_number: ''
---
header: 
  seq: 383
  stamp: 
    secs: 1658817867
    nsecs:  25836944
  frame_id: "base_footprint"
voltage: 11.875
current: 0.112000003457
charge: 0.0
capacity: 0.0
design_capacity: 0.0
percentage: 0.0
power_supply_status: 0
power_supply_health: 0
power_supply_technology: 0
present: False
cell_voltage: []
location: ''
serial_number: ''
---
header: 
  seq: 384
  stamp: 
    secs: 1658817868
    nsecs:  26113033
  frame_id: "base_footprint"
voltage: 12.031999588
current: 0.194999992847
charge: 0.0
capacity: 0.0
design_capacity: 0.0
percentage: 0.0
power_supply_status: 0
power_supply_health: 0
power_supply_technology: 0
present: False
cell_voltage: []
location: ''
serial_number: ''
---
header: 
  seq: 385
  stamp: 
    secs: 1658817869
    nsecs:  26298999
  frame_id: "base_footprint"
voltage: 12.1029996872
current: 0.194999992847
charge: 0.0
capacity: 0.0
design_capacity: 0.0
percentage: 0.0
power_supply_status: 0
power_supply_health: 0
power_supply_technology: 0
present: False
cell_voltage: []
location: ''
serial_number: ''
---
header: 
  seq: 386
  stamp: 
    secs: 1658817870
    nsecs:  25703907
  frame_id: "base_footprint"
voltage: 12.0979995728
current: 0.203999996185
charge: 0.0
capacity: 0.0
design_capacity: 0.0
percentage: 0.0
power_supply_status: 0
power_supply_health: 0
power_supply_technology: 0
present: False
cell_voltage: []
location: ''
serial_number: ''
---
header: 
  seq: 387
  stamp: 
    secs: 1658817871
    nsecs:  26490926
  frame_id: "base_footprint"
voltage: 12.0979995728
current: 0.194999992847
charge: 0.0
capacity: 0.0
design_capacity: 0.0
percentage: 0.0
power_supply_status: 0
power_supply_health: 0
power_supply_technology: 0
present: False
cell_voltage: []
location: ''
serial_number: ''
---
header: 
  seq: 388
  stamp: 
    secs: 1658817872
    nsecs:  26225090
  frame_id: "base_footprint"
voltage: 12.1029996872
current: 0.219999998808
charge: 0.0
capacity: 0.0
design_capacity: 0.0
percentage: 0.0
power_supply_status: 0
power_supply_health: 0
power_supply_technology: 0
present: False
cell_voltage: []
location: ''
serial_number: ''
---
header: 
  seq: 389
  stamp: 
    secs: 1658817873
    nsecs:  25974035
  frame_id: "base_footprint"
voltage: 12.0889997482
current: 0.316000014544
charge: 0.0
capacity: 0.0
design_capacity: 0.0
percentage: 0.0
power_supply_status: 0
power_supply_health: 0
power_supply_technology: 0
present: False
cell_voltage: []
location: ''
serial_number: ''
---
header: 
  seq: 390
  stamp: 
    secs: 1658817874
    nsecs:  26042938
  frame_id: "base_footprint"
voltage: 12.0979995728
current: 0.194999992847
charge: 0.0
capacity: 0.0
design_capacity: 0.0
percentage: 0.0
power_supply_status: 0
power_supply_health: 0
power_supply_technology: 0
present: False
cell_voltage: []
location: ''
serial_number: ''
---
header: 
  seq: 391
  stamp: 
    secs: 1658817875
    nsecs:  27522087
  frame_id: "base_footprint"
voltage: 12.0979995728
current: 0.187000006437
charge: 0.0
capacity: 0.0
design_capacity: 0.0
percentage: 0.0
power_supply_status: 0
power_supply_health: 0
power_supply_technology: 0
present: False
cell_voltage: []
location: ''
serial_number: ''
---
header: 
  seq: 392
  stamp: 
    secs: 1658817876
    nsecs:  25826930
  frame_id: "base_footprint"
voltage: 12.0939998627
current: 2.625
charge: 0.0
capacity: 0.0
design_capacity: 0.0
percentage: 0.0
power_supply_status: 0
power_supply_health: 0
power_supply_technology: 0
present: False
cell_voltage: []
location: ''
serial_number: ''
---
header: 
  seq: 393
  stamp: 
    secs: 1658817877
    nsecs:   5844116
  frame_id: "base_footprint"
voltage: 12.0030002594
current: 0.158000007272
charge: 0.0
capacity: 0.0
design_capacity: 0.0
percentage: 0.0
power_supply_status: 0
power_supply_health: 0
power_supply_technology: 0
present: False
cell_voltage: []
location: ''
serial_number: ''
---
header: 
  seq: 394
  stamp: 
    secs: 1658817878
    nsecs:  26108026
  frame_id: "base_footprint"
voltage: 12.017999649
current: 0.208000004292
charge: 0.0
capacity: 0.0
design_capacity: 0.0
percentage: 0.0
power_supply_status: 0
power_supply_health: 0
power_supply_technology: 0
present: False
cell_voltage: []
location: ''
serial_number: ''
---
header: 
  seq: 395
  stamp: 
    secs: 1658817879
    nsecs:   5727052
  frame_id: "base_footprint"
voltage: 12.0979995728
current: 0.240999996662
charge: 0.0
capacity: 0.0
design_capacity: 0.0
percentage: 0.0
power_supply_status: 0
power_supply_health: 0
power_supply_technology: 0
present: False
cell_voltage: []
location: ''
serial_number: ''
---
header: 
  seq: 396
  stamp: 
    secs: 1658817880
    nsecs:  27524948
  frame_id: "base_footprint"
voltage: 12.0839996338
current: 0.208000004292
charge: 0.0
capacity: 0.0
design_capacity: 0.0
percentage: 0.0
power_supply_status: 0
power_supply_health: 0
power_supply_technology: 0
present: False
cell_voltage: []
location: ''
serial_number: ''
---
header: 
  seq: 397
  stamp: 
    secs: 1658817881
    nsecs:  31399965
  frame_id: "base_footprint"
voltage: 12.0839996338
current: 0.319999992847
charge: 0.0
capacity: 0.0
design_capacity: 0.0
percentage: 0.0
power_supply_status: 0
power_supply_health: 0
power_supply_technology: 0
present: False
cell_voltage: []
location: ''
serial_number: ''
---
header: 
  seq: 398
  stamp: 
    secs: 1658817882
    nsecs:  25602102
  frame_id: "base_footprint"
voltage: 12.079000473
current: 1.54499995708
charge: 0.0
capacity: 0.0
design_capacity: 0.0
percentage: 0.0
power_supply_status: 0
power_supply_health: 0
power_supply_technology: 0
present: False
cell_voltage: []
location: ''
serial_number: ''
---
header: 
  seq: 399
  stamp: 
    secs: 1658817883
    nsecs:  25599002
  frame_id: "base_footprint"
voltage: 12.0979995728
current: 0.203999996185
charge: 0.0
capacity: 0.0
design_capacity: 0.0
percentage: 0.0
power_supply_status: 0
power_supply_health: 0
power_supply_technology: 0
present: False
cell_voltage: []
location: ''
serial_number: ''
---
header: 
  seq: 400
  stamp: 
    secs: 1658817884
    nsecs:  25538921
  frame_id: "base_footprint"
voltage: 12.1029996872
current: 0.203999996185
charge: 0.0
capacity: 0.0
design_capacity: 0.0
percentage: 0.0
power_supply_status: 0
power_supply_health: 0
power_supply_technology: 0
present: False
cell_voltage: []
location: ''
serial_number: ''
---
header: 
  seq: 401
  stamp: 
    secs: 1658817885
    nsecs:  26103973
  frame_id: "base_footprint"
voltage: 12.1029996872
current: 0.27500000596
charge: 0.0
capacity: 0.0
design_capacity: 0.0
percentage: 0.0
power_supply_status: 0
power_supply_health: 0
power_supply_technology: 0
present: False
cell_voltage: []
location: ''
serial_number: ''
---
header: 
  seq: 402
  stamp: 
    secs: 1658817886
    nsecs:  25829076
  frame_id: "base_footprint"
voltage: 12.0939998627
current: 0.187000006437
charge: 0.0
capacity: 0.0
design_capacity: 0.0
percentage: 0.0
power_supply_status: 0
power_supply_health: 0
power_supply_technology: 0
present: False
cell_voltage: []
location: ''
serial_number: ''
---
header: 
  seq: 403
  stamp: 
    secs: 1658817887
    nsecs:  25830984
  frame_id: "base_footprint"
voltage: 12.0839996338
current: 0.20000000298
charge: 0.0
capacity: 0.0
design_capacity: 0.0
percentage: 0.0
power_supply_status: 0
power_supply_health: 0
power_supply_technology: 0
present: False
cell_voltage: []
location: ''
serial_number: ''
---
header: 
  seq: 404
  stamp: 
    secs: 1658817888
    nsecs:  26612043
  frame_id: "base_footprint"
voltage: 12.1169996262
current: 0.20000000298
charge: 0.0
capacity: 0.0
design_capacity: 0.0
percentage: 0.0
power_supply_status: 0
power_supply_health: 0
power_supply_technology: 0
present: False
cell_voltage: []
location: ''
serial_number: ''
---
header: 
  seq: 405
  stamp: 
    secs: 1658817889
    nsecs:  26186943
  frame_id: "base_footprint"
voltage: 12.1079998016
current: 1.875
charge: 0.0
capacity: 0.0
design_capacity: 0.0
percentage: 0.0
power_supply_status: 0
power_supply_health: 0
power_supply_technology: 0
present: False
cell_voltage: []
location: ''
serial_number: ''
---
header: 
  seq: 406
  stamp: 
    secs: 1658817890
    nsecs:  25590896
  frame_id: "base_footprint"
voltage: 11.9130001068
current: 0.975000023842
charge: 0.0
capacity: 0.0
design_capacity: 0.0
percentage: 0.0
power_supply_status: 0
power_supply_health: 0
power_supply_technology: 0
present: False
cell_voltage: []
location: ''
serial_number: ''
---
header: 
  seq: 407
  stamp: 
    secs: 1658817891
    nsecs:  30731916
  frame_id: "base_footprint"
voltage: 11.8319997787
current: 0.944999992847
charge: 0.0
capacity: 0.0
design_capacity: 0.0
percentage: 0.0
power_supply_status: 0
power_supply_health: 0
power_supply_technology: 0
present: False
cell_voltage: []
location: ''
serial_number: ''
---
header: 
  seq: 408
  stamp: 
    secs: 1658817892
    nsecs:  26844978
  frame_id: "base_footprint"
voltage: 11.8509998322
current: 0.899999976158
charge: 0.0
capacity: 0.0
design_capacity: 0.0
percentage: 0.0
power_supply_status: 0
power_supply_health: 0
power_supply_technology: 0
present: False
cell_voltage: []
location: ''
serial_number: ''
---
header: 
  seq: 409
  stamp: 
    secs: 1658817893
    nsecs:  27472972
  frame_id: "base_footprint"
voltage: 11.9460000992
current: 0.194999992847
charge: 0.0
capacity: 0.0
design_capacity: 0.0
percentage: 0.0
power_supply_status: 0
power_supply_health: 0
power_supply_technology: 0
present: False
cell_voltage: []
location: ''
serial_number: ''
---
header: 
  seq: 410
  stamp: 
    secs: 1658817894
    nsecs:  26146888
  frame_id: "base_footprint"
voltage: 12.017999649
current: 3.14100003242
charge: 0.0
capacity: 0.0
design_capacity: 0.0
percentage: 0.0
power_supply_status: 0
power_supply_health: 0
power_supply_technology: 0
present: False
cell_voltage: []
location: ''
serial_number: ''
---
header: 
  seq: 411
  stamp: 
    secs: 1658817895
    nsecs:  26541948
  frame_id: "base_footprint"
voltage: 11.9230003357
current: 0.944999992847
charge: 0.0
capacity: 0.0
design_capacity: 0.0
percentage: 0.0
power_supply_status: 0
power_supply_health: 0
power_supply_technology: 0
present: False
cell_voltage: []
location: ''
serial_number: ''
---
header: 
  seq: 412
  stamp: 
    secs: 1658817896
    nsecs:  26281118
  frame_id: "base_footprint"
voltage: 11.8420000076
current: 0.916000008583
charge: 0.0
capacity: 0.0
design_capacity: 0.0
percentage: 0.0
power_supply_status: 0
power_supply_health: 0
power_supply_technology: 0
present: False
cell_voltage: []
location: ''
serial_number: ''
---
header: 
  seq: 413
  stamp: 
    secs: 1658817897
    nsecs:  25675058
  frame_id: "base_footprint"
voltage: 11.8470001221
current: 0.916000008583
charge: 0.0
capacity: 0.0
design_capacity: 0.0
percentage: 0.0
power_supply_status: 0
power_supply_health: 0
power_supply_technology: 0
present: False
cell_voltage: []
location: ''
serial_number: ''
---
header: 
  seq: 414
  stamp: 
    secs: 1658817898
    nsecs:  25926113
  frame_id: "base_footprint"
voltage: 11.8470001221
current: 0.929000020027
charge: 0.0
capacity: 0.0
design_capacity: 0.0
percentage: 0.0
power_supply_status: 0
power_supply_health: 0
power_supply_technology: 0
present: False
cell_voltage: []
location: ''
serial_number: ''
---
header: 
  seq: 415
  stamp: 
    secs: 1658817899
    nsecs:  26272058
  frame_id: "base_footprint"
voltage: 11.8369998932
current: 0.916000008583
charge: 0.0
capacity: 0.0
design_capacity: 0.0
percentage: 0.0
power_supply_status: 0
power_supply_health: 0
power_supply_technology: 0
present: False
cell_voltage: []
location: ''
serial_number: ''
---
header: 
  seq: 416
  stamp: 
    secs: 1658817900
    nsecs:  25908946
  frame_id: "base_footprint"
voltage: 11.8369998932
current: 0.929000020027
charge: 0.0
capacity: 0.0
design_capacity: 0.0
percentage: 0.0
power_supply_status: 0
power_supply_health: 0
power_supply_technology: 0
present: False
cell_voltage: []
location: ''
serial_number: ''
---
header: 
  seq: 417
  stamp: 
    secs: 1658817901
    nsecs:  26508092
  frame_id: "base_footprint"
voltage: 11.8420000076
current: 0.17499999702
charge: 0.0
capacity: 0.0
design_capacity: 0.0
percentage: 0.0
power_supply_status: 0
power_supply_health: 0
power_supply_technology: 0
present: False
cell_voltage: []
location: ''
serial_number: ''
---
header: 
  seq: 418
  stamp: 
    secs: 1658817902
    nsecs:  25943994
  frame_id: "base_footprint"
voltage: 12.0030002594
current: 0.203999996185
charge: 0.0
capacity: 0.0
design_capacity: 0.0
percentage: 0.0
power_supply_status: 0
power_supply_health: 0
power_supply_technology: 0
present: False
cell_voltage: []
location: ''
serial_number: ''
---
header: 
  seq: 419
  stamp: 
    secs: 1658817903
    nsecs:  26287078
  frame_id: "base_footprint"
voltage: 12.0889997482
current: 0.203999996185
charge: 0.0
capacity: 0.0
design_capacity: 0.0
percentage: 0.0
power_supply_status: 0
power_supply_health: 0
power_supply_technology: 0
present: False
cell_voltage: []
location: ''
serial_number: ''
---
header: 
  seq: 420
  stamp: 
    secs: 1658817904
    nsecs:  25767087
  frame_id: "base_footprint"
voltage: 12.0939998627
current: 0.20000000298
charge: 0.0
capacity: 0.0
design_capacity: 0.0
percentage: 0.0
power_supply_status: 0
power_supply_health: 0
power_supply_technology: 0
present: False
cell_voltage: []
location: ''
serial_number: ''
---
header: 
  seq: 421
  stamp: 
    secs: 1658817905
    nsecs:  25748014
  frame_id: "base_footprint"
voltage: 12.0939998627
current: 2.15400004387
charge: 0.0
capacity: 0.0
design_capacity: 0.0
percentage: 0.0
power_supply_status: 0
power_supply_health: 0
power_supply_technology: 0
present: False
cell_voltage: []
location: ''
serial_number: ''
---
header: 
  seq: 422
  stamp: 
    secs: 1658817906
    nsecs:  26369094
  frame_id: "base_footprint"
voltage: 11.9989995956
current: 0.944999992847
charge: 0.0
capacity: 0.0
design_capacity: 0.0
percentage: 0.0
power_supply_status: 0
power_supply_health: 0
power_supply_technology: 0
present: False
cell_voltage: []
location: ''
serial_number: ''
---
header: 
  seq: 423
  stamp: 
    secs: 1658817907
    nsecs:  25715112
  frame_id: "base_footprint"
voltage: 11.8420000076
current: 0.936999976635
charge: 0.0
capacity: 0.0
design_capacity: 0.0
percentage: 0.0
power_supply_status: 0
power_supply_health: 0
power_supply_technology: 0
present: False
cell_voltage: []
location: ''
serial_number: ''
---
header: 
  seq: 424
  stamp: 
    secs: 1658817908
    nsecs:  25800943
  frame_id: "base_footprint"
voltage: 11.8319997787
current: 0.949999988079
charge: 0.0
capacity: 0.0
design_capacity: 0.0
percentage: 0.0
power_supply_status: 0
power_supply_health: 0
power_supply_technology: 0
present: False
cell_voltage: []
location: ''
serial_number: ''
---
header: 
  seq: 425
  stamp: 
    secs: 1658817909
    nsecs:  26037931
  frame_id: "base_footprint"
voltage: 11.8229999542
current: 0.933000028133
charge: 0.0
capacity: 0.0
design_capacity: 0.0
percentage: 0.0
power_supply_status: 0
power_supply_health: 0
power_supply_technology: 0
present: False
cell_voltage: []
location: ''
serial_number: ''
---
header: 
  seq: 426
  stamp: 
    secs: 1658817910
    nsecs:  25855064
  frame_id: "base_footprint"
voltage: 11.8179998398
current: 0.920000016689
charge: 0.0
capacity: 0.0
design_capacity: 0.0
percentage: 0.0
power_supply_status: 0
power_supply_health: 0
power_supply_technology: 0
present: False
cell_voltage: []
location: ''
serial_number: ''
---
header: 
  seq: 427
  stamp: 
    secs: 1658817911
    nsecs:  25805950
  frame_id: "base_footprint"
voltage: 11.8179998398
current: 0.912000000477
charge: 0.0
capacity: 0.0
design_capacity: 0.0
percentage: 0.0
power_supply_status: 0
power_supply_health: 0
power_supply_technology: 0
present: False
cell_voltage: []
location: ''
serial_number: ''
---
header: 
  seq: 428
  stamp: 
    secs: 1658817912
    nsecs:  26161909
  frame_id: "base_footprint"
voltage: 11.8229999542
current: 0.115999996662
charge: 0.0
capacity: 0.0
design_capacity: 0.0
percentage: 0.0
power_supply_status: 0
power_supply_health: 0
power_supply_technology: 0
present: False
cell_voltage: []
location: ''
serial_number: ''
---
header: 
  seq: 429
  stamp: 
    secs: 1658817913
    nsecs:  25599956
  frame_id: "base_footprint"
voltage: 11.9040002823
current: 0.203999996185
charge: 0.0
capacity: 0.0
design_capacity: 0.0
percentage: 0.0
power_supply_status: 0
power_supply_health: 0
power_supply_technology: 0
present: False
cell_voltage: []
location: ''
serial_number: ''
---
header: 
  seq: 430
  stamp: 
    secs: 1658817914
    nsecs:  25603055
  frame_id: "base_footprint"
voltage: 12.0839996338
current: 0.208000004292
charge: 0.0
capacity: 0.0
design_capacity: 0.0
percentage: 0.0
power_supply_status: 0
power_supply_health: 0
power_supply_technology: 0
present: False
cell_voltage: []
location: ''
serial_number: ''
---
header: 
  seq: 431
  stamp: 
    secs: 1658817915
    nsecs:  27786016
  frame_id: "base_footprint"
voltage: 12.0889997482
current: 0.203999996185
charge: 0.0
capacity: 0.0
design_capacity: 0.0
percentage: 0.0
power_supply_status: 0
power_supply_health: 0
power_supply_technology: 0
present: False
cell_voltage: []
location: ''
serial_number: ''
---
header: 
  seq: 432
  stamp: 
    secs: 1658817916
    nsecs:  26357889
  frame_id: "base_footprint"
voltage: 12.0749998093
current: 0.211999997497
charge: 0.0
capacity: 0.0
design_capacity: 0.0
percentage: 0.0
power_supply_status: 0
power_supply_health: 0
power_supply_technology: 0
present: False
cell_voltage: []
location: ''
serial_number: ''
---
header: 
  seq: 433
  stamp: 
    secs: 1658817917
    nsecs:  25860071
  frame_id: "base_footprint"
voltage: 12.045999527
current: 0.978999972343
charge: 0.0
capacity: 0.0
design_capacity: 0.0
percentage: 0.0
power_supply_status: 0
power_supply_health: 0
power_supply_technology: 0
present: False
cell_voltage: []
location: ''
serial_number: ''
---
header: 
  seq: 434
  stamp: 
    secs: 1658817918
    nsecs:  27695894
  frame_id: "base_footprint"
voltage: 11.8800001144
current: 0.903999984264
charge: 0.0
capacity: 0.0
design_capacity: 0.0
percentage: 0.0
power_supply_status: 0
power_supply_health: 0
power_supply_technology: 0
present: False
cell_voltage: []
location: ''
serial_number: ''
---
header: 
  seq: 435
  stamp: 
    secs: 1658817919
    nsecs:  26360988
  frame_id: "base_footprint"
voltage: 11.8179998398
current: 0.894999980927
charge: 0.0
capacity: 0.0
design_capacity: 0.0
percentage: 0.0
power_supply_status: 0
power_supply_health: 0
power_supply_technology: 0
present: False
cell_voltage: []
location: ''
serial_number: ''
---
header: 
  seq: 436
  stamp: 
    secs: 1658817920
    nsecs:   6542921
  frame_id: "base_footprint"
voltage: 11.8369998932
current: 0.203999996185
charge: 0.0
capacity: 0.0
design_capacity: 0.0
percentage: 0.0
power_supply_status: 0
power_supply_health: 0
power_supply_technology: 0
present: False
cell_voltage: []
location: ''
serial_number: ''
---
header: 
  seq: 437
  stamp: 
    secs: 1658817921
    nsecs:  26603937
  frame_id: "base_footprint"
voltage: 11.9989995956
current: 0.22499999404
charge: 0.0
capacity: 0.0
design_capacity: 0.0
percentage: 0.0
power_supply_status: 0
power_supply_health: 0
power_supply_technology: 0
present: False
cell_voltage: []
location: ''
serial_number: ''
---
header: 
  seq: 438
  stamp: 
    secs: 1658817922
    nsecs:  25801897
  frame_id: "base_footprint"
voltage: 12.0699996948
current: 0.194999992847
charge: 0.0
capacity: 0.0
design_capacity: 0.0
percentage: 0.0
power_supply_status: 0
power_supply_health: 0
power_supply_technology: 0
present: False
cell_voltage: []
location: ''
serial_number: ''
---
header: 
  seq: 439
  stamp: 
    secs: 1658817923
    nsecs:  25813102
  frame_id: "base_footprint"
voltage: 12.0649995804
current: 0.194999992847
charge: 0.0
capacity: 0.0
design_capacity: 0.0
percentage: 0.0
power_supply_status: 0
power_supply_health: 0
power_supply_technology: 0
present: False
cell_voltage: []
location: ''
serial_number: ''
---
header: 
  seq: 440
  stamp: 
    secs: 1658817924
    nsecs:  25815963
  frame_id: "base_footprint"
voltage: 12.0559997559
current: 0.76599997282
charge: 0.0
capacity: 0.0
design_capacity: 0.0
percentage: 0.0
power_supply_status: 0
power_supply_health: 0
power_supply_technology: 0
present: False
cell_voltage: []
location: ''
serial_number: ''
---
header: 
  seq: 441
  stamp: 
    secs: 1658817925
    nsecs:  25764942
  frame_id: "base_footprint"
voltage: 12.045999527
current: 0.208000004292
charge: 0.0
capacity: 0.0
design_capacity: 0.0
percentage: 0.0
power_supply_status: 0
power_supply_health: 0
power_supply_technology: 0
present: False
cell_voltage: []
location: ''
serial_number: ''
---
header: 
  seq: 442
  stamp: 
    secs: 1658817926
    nsecs:  26388883
  frame_id: "base_footprint"
voltage: 12.0559997559
current: 2.79099988937
charge: 0.0
capacity: 0.0
design_capacity: 0.0
percentage: 0.0
power_supply_status: 0
power_supply_health: 0
power_supply_technology: 0
present: False
cell_voltage: []
location: ''
serial_number: ''
---
header: 
  seq: 443
  stamp: 
    secs: 1658817927
    nsecs:  25729894
  frame_id: "base_footprint"
voltage: 12.0749998093
current: 0.216000005603
charge: 0.0
capacity: 0.0
design_capacity: 0.0
percentage: 0.0
power_supply_status: 0
power_supply_health: 0
power_supply_technology: 0
present: False
cell_voltage: []
location: ''
serial_number: ''
---
header: 
  seq: 444
  stamp: 
    secs: 1658817928
    nsecs:  25557041
  frame_id: "base_footprint"
voltage: 12.0699996948
current: 0.20000000298
charge: 0.0
capacity: 0.0
design_capacity: 0.0
percentage: 0.0
power_supply_status: 0
power_supply_health: 0
power_supply_technology: 0
present: False
cell_voltage: []
location: ''
serial_number: ''
---
header: 
  seq: 445
  stamp: 
    secs: 1658817929
    nsecs:  25949001
  frame_id: "base_footprint"
voltage: 12.0600004196
current: 0.25799998641
charge: 0.0
capacity: 0.0
design_capacity: 0.0
percentage: 0.0
power_supply_status: 0
power_supply_health: 0
power_supply_technology: 0
present: False
cell_voltage: []
location: ''
serial_number: ''
---
header: 
  seq: 446
  stamp: 
    secs: 1658817930
    nsecs:   7123947
  frame_id: "base_footprint"
voltage: 12.0220003128
current: 0.519999980927
charge: 0.0
capacity: 0.0
design_capacity: 0.0
percentage: 0.0
power_supply_status: 0
power_supply_health: 0
power_supply_technology: 0
present: False
cell_voltage: []
location: ''
serial_number: ''
---
header: 
  seq: 447
  stamp: 
    secs: 1658817931
    nsecs:  25717973
  frame_id: "base_footprint"
voltage: 11.9650001526
current: 0.337000012398
charge: 0.0
capacity: 0.0
design_capacity: 0.0
percentage: 0.0
power_supply_status: 0
power_supply_health: 0
power_supply_technology: 0
present: False
cell_voltage: []
location: ''
serial_number: ''
---
header: 
  seq: 448
  stamp: 
    secs: 1658817932
    nsecs:  26892900
  frame_id: "base_footprint"
voltage: 12.0369997025
current: 0.20000000298
charge: 0.0
capacity: 0.0
design_capacity: 0.0
percentage: 0.0
power_supply_status: 0
power_supply_health: 0
power_supply_technology: 0
present: False
cell_voltage: []
location: ''
serial_number: ''
---
header: 
  seq: 449
  stamp: 
    secs: 1658817933
    nsecs:  26036024
  frame_id: "base_footprint"
voltage: 12.0369997025
current: 0.354000002146
charge: 0.0
capacity: 0.0
design_capacity: 0.0
percentage: 0.0
power_supply_status: 0
power_supply_health: 0
power_supply_technology: 0
present: False
cell_voltage: []
location: ''
serial_number: ''
---
header: 
  seq: 450
  stamp: 
    secs: 1658817934
    nsecs:  25825977
  frame_id: "base_footprint"
voltage: 12.0559997559
current: 0.203999996185
charge: 0.0
capacity: 0.0
design_capacity: 0.0
percentage: 0.0
power_supply_status: 0
power_supply_health: 0
power_supply_technology: 0
present: False
cell_voltage: []
location: ''
serial_number: ''
---
header: 
  seq: 451
  stamp: 
    secs: 1658817935
    nsecs:  26484012
  frame_id: "base_footprint"
voltage: 12.031999588
current: 0.458000004292
charge: 0.0
capacity: 0.0
design_capacity: 0.0
percentage: 0.0
power_supply_status: 0
power_supply_health: 0
power_supply_technology: 0
present: False
cell_voltage: []
location: ''
serial_number: ''
---
header: 
  seq: 452
  stamp: 
    secs: 1658817936
    nsecs:  25965929
  frame_id: "base_footprint"
voltage: 12.045999527
current: 0.190999999642
charge: 0.0
capacity: 0.0
design_capacity: 0.0
percentage: 0.0
power_supply_status: 0
power_supply_health: 0
power_supply_technology: 0
present: False
cell_voltage: []
location: ''
serial_number: ''
---
header: 
  seq: 453
  stamp: 
    secs: 1658817937
    nsecs:  26462078
  frame_id: "base_footprint"
voltage: 12.0649995804
current: 0.219999998808
charge: 0.0
capacity: 0.0
design_capacity: 0.0
percentage: 0.0
power_supply_status: 0
power_supply_health: 0
power_supply_technology: 0
present: False
cell_voltage: []
location: ''
serial_number: ''
---
header: 
  seq: 454
  stamp: 
    secs: 1658817938
    nsecs:  25793075
  frame_id: "base_footprint"
voltage: 12.0649995804
current: 0.0540000014007
charge: 0.0
capacity: 0.0
design_capacity: 0.0
percentage: 0.0
power_supply_status: 0
power_supply_health: 0
power_supply_technology: 0
present: False
cell_voltage: []
location: ''
serial_number: ''
---
header: 
  seq: 455
  stamp: 
    secs: 1658817939
    nsecs:  26179075
  frame_id: "base_footprint"
voltage: 12.0649995804
current: 0.469999998808
charge: 0.0
capacity: 0.0
design_capacity: 0.0
percentage: 0.0
power_supply_status: 0
power_supply_health: 0
power_supply_technology: 0
present: False
cell_voltage: []
location: ''
serial_number: ''
---
header: 
  seq: 456
  stamp: 
    secs: 1658817940
    nsecs:  26096105
  frame_id: "base_footprint"
voltage: 11.7989997864
current: 0.962000012398
charge: 0.0
capacity: 0.0
design_capacity: 0.0
percentage: 0.0
power_supply_status: 0
power_supply_health: 0
power_supply_technology: 0
present: False
cell_voltage: []
location: ''
serial_number: ''
---
header: 
  seq: 457
  stamp: 
    secs: 1658817941
    nsecs:  26624917
  frame_id: "base_footprint"
voltage: 11.7749996185
current: 0.944999992847
charge: 0.0
capacity: 0.0
design_capacity: 0.0
percentage: 0.0
power_supply_status: 0
power_supply_health: 0
power_supply_technology: 0
present: False
cell_voltage: []
location: ''
serial_number: ''
---
header: 
  seq: 458
  stamp: 
    secs: 1658817942
    nsecs:  26542901
  frame_id: "base_footprint"
voltage: 11.7899999619
current: 0.675000011921
charge: 0.0
capacity: 0.0
design_capacity: 0.0
percentage: 0.0
power_supply_status: 0
power_supply_health: 0
power_supply_technology: 0
present: False
cell_voltage: []
location: ''
serial_number: ''
---
header: 
  seq: 459
  stamp: 
    secs: 1658817943
    nsecs:  26247978
  frame_id: "base_footprint"
voltage: 11.888999939
current: 0.20000000298
charge: 0.0
capacity: 0.0
design_capacity: 0.0
percentage: 0.0
power_supply_status: 0
power_supply_health: 0
power_supply_technology: 0
present: False
cell_voltage: []
location: ''
serial_number: ''
---
header: 
  seq: 460
  stamp: 
    secs: 1658817944
    nsecs:  25926113
  frame_id: "base_footprint"
voltage: 12.0600004196
current: 0.22499999404
charge: 0.0
capacity: 0.0
design_capacity: 0.0
percentage: 0.0
power_supply_status: 0
power_supply_health: 0
power_supply_technology: 0
present: False
cell_voltage: []
location: ''
serial_number: ''
---
header: 
  seq: 461
  stamp: 
    secs: 1658817945
    nsecs:  26007890
  frame_id: "base_footprint"
voltage: 12.0220003128
current: 1.0039999485
charge: 0.0
capacity: 0.0
design_capacity: 0.0
percentage: 0.0
power_supply_status: 0
power_supply_health: 0
power_supply_technology: 0
present: False
cell_voltage: []
location: ''
serial_number: ''
---
header: 
  seq: 462
  stamp: 
    secs: 1658817946
    nsecs:  25892972
  frame_id: "base_footprint"
voltage: 11.8699998856
current: 0.936999976635
charge: 0.0
capacity: 0.0
design_capacity: 0.0
percentage: 0.0
power_supply_status: 0
power_supply_health: 0
power_supply_technology: 0
present: False
cell_voltage: []
location: ''
serial_number: ''
---
header: 
  seq: 463
  stamp: 
    secs: 1658817947
    nsecs:  28119087
  frame_id: "base_footprint"
voltage: 11.8129997253
current: 0.936999976635
charge: 0.0
capacity: 0.0
design_capacity: 0.0
percentage: 0.0
power_supply_status: 0
power_supply_health: 0
power_supply_technology: 0
present: False
cell_voltage: []
location: ''
serial_number: ''
---
header: 
  seq: 464
  stamp: 
    secs: 1658817948
    nsecs:  25980949
  frame_id: "base_footprint"
voltage: 11.8280000687
current: 0.203999996185
charge: 0.0
capacity: 0.0
design_capacity: 0.0
percentage: 0.0
power_supply_status: 0
power_supply_health: 0
power_supply_technology: 0
present: False
cell_voltage: []
location: ''
serial_number: ''
---
header: 
  seq: 465
  stamp: 
    secs: 1658817949
    nsecs:  26300907
  frame_id: "base_footprint"
voltage: 11.8660001755
current: 1.02900004387
charge: 0.0
capacity: 0.0
design_capacity: 0.0
percentage: 0.0
power_supply_status: 0
power_supply_health: 0
power_supply_technology: 0
present: False
cell_voltage: []
location: ''
serial_number: ''
---
header: 
  seq: 466
  stamp: 
    secs: 1658817950
    nsecs:  26690959
  frame_id: "base_footprint"
voltage: 11.8470001221
current: 0.953999996185
charge: 0.0
capacity: 0.0
design_capacity: 0.0
percentage: 0.0
power_supply_status: 0
power_supply_health: 0
power_supply_technology: 0
present: False
cell_voltage: []
location: ''
serial_number: ''
---
header: 
  seq: 467
  stamp: 
    secs: 1658817951
    nsecs:  26432037
  frame_id: "base_footprint"
voltage: 11.7939996719
current: 0.203999996185
charge: 0.0
capacity: 0.0
design_capacity: 0.0
percentage: 0.0
power_supply_status: 0
power_supply_health: 0
power_supply_technology: 0
present: False
cell_voltage: []
location: ''
serial_number: ''
---
header: 
  seq: 468
  stamp: 
    secs: 1658817952
    nsecs:  28022050
  frame_id: "base_footprint"
voltage: 11.970000267
current: 0.203999996185
charge: 0.0
capacity: 0.0
design_capacity: 0.0
percentage: 0.0
power_supply_status: 0
power_supply_health: 0
power_supply_technology: 0
present: False
cell_voltage: []
location: ''
serial_number: ''
---
header: 
  seq: 469
  stamp: 
    secs: 1658817953
    nsecs:  26248931
  frame_id: "base_footprint"
voltage: 12.0559997559
current: 1.98300004005
charge: 0.0
capacity: 0.0
design_capacity: 0.0
percentage: 0.0
power_supply_status: 0
power_supply_health: 0
power_supply_technology: 0
present: False
cell_voltage: []
location: ''
serial_number: ''
---
header: 
  seq: 470
  stamp: 
    secs: 1658817954
    nsecs:  25913953
  frame_id: "base_footprint"
voltage: 11.9560003281
current: 0.925000011921
charge: 0.0
capacity: 0.0
design_capacity: 0.0
percentage: 0.0
power_supply_status: 0
power_supply_health: 0
power_supply_technology: 0
present: False
cell_voltage: []
location: ''
serial_number: ''
---
header: 
  seq: 471
  stamp: 
    secs: 1658817955
    nsecs:  25569915
  frame_id: "base_footprint"
voltage: 11.8420000076
current: 0.899999976158
charge: 0.0
capacity: 0.0
design_capacity: 0.0
percentage: 0.0
power_supply_status: 0
power_supply_health: 0
power_supply_technology: 0
present: False
cell_voltage: []
location: ''
serial_number: ''
---
header: 
  seq: 472
  stamp: 
    secs: 1658817956
    nsecs:  25665044
  frame_id: "base_footprint"
voltage: 11.8229999542
current: 0.929000020027
charge: 0.0
capacity: 0.0
design_capacity: 0.0
percentage: 0.0
power_supply_status: 0
power_supply_health: 0
power_supply_technology: 0
present: False
cell_voltage: []
location: ''
serial_number: ''
---
header: 
  seq: 473
  stamp: 
    secs: 1658817957
    nsecs:  25937080
  frame_id: "base_footprint"
voltage: 11.8129997253
current: 0.953999996185
charge: 0.0
capacity: 0.0
design_capacity: 0.0
percentage: 0.0
power_supply_status: 0
power_supply_health: 0
power_supply_technology: 0
present: False
cell_voltage: []
location: ''
serial_number: ''
---
header: 
  seq: 474
  stamp: 
    secs: 1658817958
    nsecs:  26001930
  frame_id: "base_footprint"
voltage: 11.8090000153
current: 0.0450000017881
charge: 0.0
capacity: 0.0
design_capacity: 0.0
percentage: 0.0
power_supply_status: 0
power_supply_health: 0
power_supply_technology: 0
present: False
cell_voltage: []
location: ''
serial_number: ''
---
header: 
  seq: 475
  stamp: 
    secs: 1658817959
    nsecs:  25808095
  frame_id: "base_footprint"
voltage: 11.8940000534
current: 0.194999992847
charge: 0.0
capacity: 0.0
design_capacity: 0.0
percentage: 0.0
power_supply_status: 0
power_supply_health: 0
power_supply_technology: 0
present: False
cell_voltage: []
location: ''
serial_number: ''
---
header: 
  seq: 476
  stamp: 
    secs: 1658817960
    nsecs:  26026964
  frame_id: "base_footprint"
voltage: 11.970000267
current: 1.1289999485
charge: 0.0
capacity: 0.0
design_capacity: 0.0
percentage: 0.0
power_supply_status: 0
power_supply_health: 0
power_supply_technology: 0
present: False
cell_voltage: []
location: ''
serial_number: ''
---
header: 
  seq: 477
  stamp: 
    secs: 1658817961
    nsecs:  26056051
  frame_id: "base_footprint"
voltage: 11.8850002289
current: 0.01600000076
charge: 0.0
capacity: 0.0
design_capacity: 0.0
percentage: 0.0
power_supply_status: 0
power_supply_health: 0
power_supply_technology: 0
present: False
cell_voltage: []
location: ''
serial_number: ''
---
header: 
  seq: 478
  stamp: 
    secs: 1658817962
    nsecs:  26568889
  frame_id: "base_footprint"
voltage: 11.8850002289
current: 0.194999992847
charge: 0.0
capacity: 0.0
design_capacity: 0.0
percentage: 0.0
power_supply_status: 0
power_supply_health: 0
power_supply_technology: 0
present: False
cell_voltage: []
location: ''
serial_number: ''
---
header: 
  seq: 479
  stamp: 
    secs: 1658817963
    nsecs:   5780935
  frame_id: "base_footprint"
voltage: 11.9799995422
current: 1.51999998093
charge: 0.0
capacity: 0.0
design_capacity: 0.0
percentage: 0.0
power_supply_status: 0
power_supply_health: 0
power_supply_technology: 0
present: False
cell_voltage: []
location: ''
serial_number: ''
---
header: 
  seq: 480
  stamp: 
    secs: 1658817964
    nsecs:  25849103
  frame_id: "base_footprint"
voltage: 12.0649995804
current: 0.203999996185
charge: 0.0
capacity: 0.0
design_capacity: 0.0
percentage: 0.0
power_supply_status: 0
power_supply_health: 0
power_supply_technology: 0
present: False
cell_voltage: []
location: ''
serial_number: ''
---
header: 
  seq: 481
  stamp: 
    secs: 1658817965
    nsecs:  27971029
  frame_id: "base_footprint"
voltage: 12.0839996338
current: 0.294999986887
charge: 0.0
capacity: 0.0
design_capacity: 0.0
percentage: 0.0
power_supply_status: 0
power_supply_health: 0
power_supply_technology: 0
present: False
cell_voltage: []
location: ''
serial_number: ''
---
header: 
  seq: 482
  stamp: 
    secs: 1658817966
    nsecs:  25754928
  frame_id: "base_footprint"
voltage: 11.9750003815
current: 1.04999995232
charge: 0.0
capacity: 0.0
design_capacity: 0.0
percentage: 0.0
power_supply_status: 0
power_supply_health: 0
power_supply_technology: 0
present: False
cell_voltage: []
location: ''
serial_number: ''
---
header: 
  seq: 483
  stamp: 
    secs: 1658817967
    nsecs:  25935888
  frame_id: "base_footprint"
voltage: 11.7899999619
current: 0.953999996185
charge: 0.0
capacity: 0.0
design_capacity: 0.0
percentage: 0.0
power_supply_status: 0
power_supply_health: 0
power_supply_technology: 0
present: False
cell_voltage: []
location: ''
serial_number: ''
---
header: 
  seq: 484
  stamp: 
    secs: 1658817968
    nsecs:  26093006
  frame_id: "base_footprint"
voltage: 11.7849998474
current: 0.925000011921
charge: 0.0
capacity: 0.0
design_capacity: 0.0
percentage: 0.0
power_supply_status: 0
power_supply_health: 0
power_supply_technology: 0
present: False
cell_voltage: []
location: ''
serial_number: ''
---
header: 
  seq: 485
  stamp: 
    secs: 1658817969
    nsecs:  25919914
  frame_id: "base_footprint"
voltage: 11.7939996719
current: 1.03699994087
charge: 0.0
capacity: 0.0
design_capacity: 0.0
percentage: 0.0
power_supply_status: 0
power_supply_health: 0
power_supply_technology: 0
present: False
cell_voltage: []
location: ''
serial_number: ''
---
header: 
  seq: 486
  stamp: 
    secs: 1658817970
    nsecs:  25731086
  frame_id: "base_footprint"
voltage: 11.861000061
current: 0.20000000298
charge: 0.0
capacity: 0.0
design_capacity: 0.0
percentage: 0.0
power_supply_status: 0
power_supply_health: 0
power_supply_technology: 0
present: False
cell_voltage: []
location: ''
serial_number: ''
---
header: 
  seq: 487
  stamp: 
    secs: 1658817971
    nsecs:  25768041
  frame_id: "base_footprint"
voltage: 11.9940004349
current: 0.508000016212
charge: 0.0
capacity: 0.0
design_capacity: 0.0
percentage: 0.0
power_supply_status: 0
power_supply_health: 0
power_supply_technology: 0
present: False
cell_voltage: []
location: ''
serial_number: ''
---
header: 
  seq: 488
  stamp: 
    secs: 1658817972
    nsecs:  26359081
  frame_id: "base_footprint"
voltage: 11.9180002213
current: 0.978999972343
charge: 0.0
capacity: 0.0
design_capacity: 0.0
percentage: 0.0
power_supply_status: 0
power_supply_health: 0
power_supply_technology: 0
present: False
cell_voltage: []
location: ''
serial_number: ''
---
header: 
  seq: 489
  stamp: 
    secs: 1658817973
    nsecs:  26231050
  frame_id: "base_footprint"
voltage: 11.8319997787
current: 0.194999992847
charge: 0.0
capacity: 0.0
design_capacity: 0.0
percentage: 0.0
power_supply_status: 0
power_supply_health: 0
power_supply_technology: 0
present: False
cell_voltage: []
location: ''
serial_number: ''
---
header: 
  seq: 490
  stamp: 
    secs: 1658817974
    nsecs:  26108026
  frame_id: "base_footprint"
voltage: 11.9650001526
current: 0.20000000298
charge: 0.0
capacity: 0.0
design_capacity: 0.0
percentage: 0.0
power_supply_status: 0
power_supply_health: 0
power_supply_technology: 0
present: False
cell_voltage: []
location: ''
serial_number: ''
---
header: 
  seq: 491
  stamp: 
    secs: 1658817975
    nsecs:  25739908
  frame_id: "base_footprint"
voltage: 12.0509996414
current: 1.2120000124
charge: 0.0
capacity: 0.0
design_capacity: 0.0
percentage: 0.0
power_supply_status: 0
power_supply_health: 0
power_supply_technology: 0
present: False
cell_voltage: []
location: ''
serial_number: ''
---
header: 
  seq: 492
  stamp: 
    secs: 1658817976
    nsecs:  26173114
  frame_id: "base_footprint"
voltage: 12.045999527
current: 0.208000004292
charge: 0.0
capacity: 0.0
design_capacity: 0.0
percentage: 0.0
power_supply_status: 0
power_supply_health: 0
power_supply_technology: 0
present: False
cell_voltage: []
location: ''
serial_number: ''
---
header: 
  seq: 493
  stamp: 
    secs: 1658817977
    nsecs:  26837110
  frame_id: "base_footprint"
voltage: 12.0649995804
current: 0.219999998808
charge: 0.0
capacity: 0.0
design_capacity: 0.0
percentage: 0.0
power_supply_status: 0
power_supply_health: 0
power_supply_technology: 0
present: False
cell_voltage: []
location: ''
serial_number: ''
---
header: 
  seq: 494
  stamp: 
    secs: 1658817978
    nsecs:  26521921
  frame_id: "base_footprint"
voltage: 12.0410003662
current: 0.358000010252
charge: 0.0
capacity: 0.0
design_capacity: 0.0
percentage: 0.0
power_supply_status: 0
power_supply_health: 0
power_supply_technology: 0
present: False
cell_voltage: []
location: ''
serial_number: ''
---
header: 
  seq: 495
  stamp: 
    secs: 1658817979
    nsecs:  26074886
  frame_id: "base_footprint"
voltage: 12.0509996414
current: 0.216000005603
charge: 0.0
capacity: 0.0
design_capacity: 0.0
percentage: 0.0
power_supply_status: 0
power_supply_health: 0
power_supply_technology: 0
present: False
cell_voltage: []
location: ''
serial_number: ''
---
header: 
  seq: 496
  stamp: 
    secs: 1658817980
    nsecs:  25612115
  frame_id: "base_footprint"
voltage: 12.0270004272
current: 1.19500005245
charge: 0.0
capacity: 0.0
design_capacity: 0.0
percentage: 0.0
power_supply_status: 0
power_supply_health: 0
power_supply_technology: 0
present: False
cell_voltage: []
location: ''
serial_number: ''
---
header: 
  seq: 497
  stamp: 
    secs: 1658817981
    nsecs:  25913953
  frame_id: "base_footprint"
voltage: 12.0369997025
current: 0.216000005603
charge: 0.0
capacity: 0.0
design_capacity: 0.0
percentage: 0.0
power_supply_status: 0
power_supply_health: 0
power_supply_technology: 0
present: False
cell_voltage: []
location: ''
serial_number: ''
---
header: 
  seq: 498
  stamp: 
    secs: 1658817982
    nsecs:   6520032
  frame_id: "base_footprint"
voltage: 11.9510002136
current: 1.7120000124
charge: 0.0
capacity: 0.0
design_capacity: 0.0
percentage: 0.0
power_supply_status: 0
power_supply_health: 0
power_supply_technology: 0
present: False
cell_voltage: []
location: ''
serial_number: ''
---
header: 
  seq: 499
  stamp: 
    secs: 1658817983
    nsecs:  27976036
  frame_id: "base_footprint"
voltage: 11.9510002136
current: 0.216000005603
charge: 0.0
capacity: 0.0
design_capacity: 0.0
percentage: 0.0
power_supply_status: 0
power_supply_health: 0
power_supply_technology: 0
present: False
cell_voltage: []
location: ''
serial_number: ''
---
header: 
  seq: 500
  stamp: 
    secs: 1658817984
    nsecs:   7270097
  frame_id: "base_footprint"
voltage: 11.9560003281
current: 0.219999998808
charge: 0.0
capacity: 0.0
design_capacity: 0.0
percentage: 0.0
power_supply_status: 0
power_supply_health: 0
power_supply_technology: 0
present: False
cell_voltage: []
location: ''
serial_number: ''
---
header: 
  seq: 501
  stamp: 
    secs: 1658817985
    nsecs:  25705099
  frame_id: "base_footprint"
voltage: 12.0410003662
current: 0.20000000298
charge: 0.0
capacity: 0.0
design_capacity: 0.0
percentage: 0.0
power_supply_status: 0
power_supply_health: 0
power_supply_technology: 0
present: False
cell_voltage: []
location: ''
serial_number: ''
---
header: 
  seq: 502
  stamp: 
    secs: 1658817986
    nsecs:  25896072
  frame_id: "base_footprint"
voltage: 12.0369997025
current: 0.354000002146
charge: 0.0
capacity: 0.0
design_capacity: 0.0
percentage: 0.0
power_supply_status: 0
power_supply_health: 0
power_supply_technology: 0
present: False
cell_voltage: []
location: ''
serial_number: ''
---
header: 
  seq: 503
  stamp: 
    secs: 1658817987
    nsecs:  27477025
  frame_id: "base_footprint"
voltage: 12.0369997025
current: 0.20000000298
charge: 0.0
capacity: 0.0
design_capacity: 0.0
percentage: 0.0
power_supply_status: 0
power_supply_health: 0
power_supply_technology: 0
present: False
cell_voltage: []
location: ''
serial_number: ''
---
header: 
  seq: 504
  stamp: 
    secs: 1658817988
    nsecs:  27071952
  frame_id: "base_footprint"
voltage: 12.0270004272
current: 0.211999997497
charge: 0.0
capacity: 0.0
design_capacity: 0.0
percentage: 0.0
power_supply_status: 0
power_supply_health: 0
power_supply_technology: 0
present: False
cell_voltage: []
location: ''
serial_number: ''
---
header: 
  seq: 505
  stamp: 
    secs: 1658817989
    nsecs:  25815963
  frame_id: "base_footprint"
voltage: 12.045999527
current: 0.20000000298
charge: 0.0
capacity: 0.0
design_capacity: 0.0
percentage: 0.0
power_supply_status: 0
power_supply_health: 0
power_supply_technology: 0
present: False
cell_voltage: []
location: ''
serial_number: ''
---
header: 
  seq: 506
  stamp: 
    secs: 1658817990
    nsecs:   6679058
  frame_id: "base_footprint"
voltage: 12.0410003662
current: 0.870000004768
charge: 0.0
capacity: 0.0
design_capacity: 0.0
percentage: 0.0
power_supply_status: 0
power_supply_health: 0
power_supply_technology: 0
present: False
cell_voltage: []
location: ''
serial_number: ''
---
header: 
  seq: 507
  stamp: 
    secs: 1658817991
    nsecs:  27004957
  frame_id: "base_footprint"
voltage: 11.9270000458
current: 0.811999976635
charge: 0.0
capacity: 0.0
design_capacity: 0.0
percentage: 0.0
power_supply_status: 0
power_supply_health: 0
power_supply_technology: 0
present: False
cell_voltage: []
location: ''
serial_number: ''
---
header: 
  seq: 508
  stamp: 
    secs: 1658817992
    nsecs:  26443004
  frame_id: "base_footprint"
voltage: 11.8470001221
current: 0.940999984741
charge: 0.0
capacity: 0.0
design_capacity: 0.0
percentage: 0.0
power_supply_status: 0
power_supply_health: 0
power_supply_technology: 0
present: False
cell_voltage: []
location: ''
serial_number: ''
---
header: 
  seq: 509
  stamp: 
    secs: 1658817993
    nsecs:  25991916
  frame_id: "base_footprint"
voltage: 11.8660001755
current: 0.458000004292
charge: 0.0
capacity: 0.0
design_capacity: 0.0
percentage: 0.0
power_supply_status: 0
power_supply_health: 0
power_supply_technology: 0
present: False
cell_voltage: []
location: ''
serial_number: ''
---
header: 
  seq: 510
  stamp: 
    secs: 1658817994
    nsecs:  25860071
  frame_id: "base_footprint"
voltage: 11.861000061
current: 0.861999988556
charge: 0.0
capacity: 0.0
design_capacity: 0.0
percentage: 0.0
power_supply_status: 0
power_supply_health: 0
power_supply_technology: 0
present: False
cell_voltage: []
location: ''
serial_number: ''
---
header: 
  seq: 511
  stamp: 
    secs: 1658817995
    nsecs:  25594949
  frame_id: "base_footprint"
voltage: 11.8509998322
current: 0.824999988079
charge: 0.0
capacity: 0.0
design_capacity: 0.0
percentage: 0.0
power_supply_status: 0
power_supply_health: 0
power_supply_technology: 0
present: False
cell_voltage: []
location: ''
serial_number: ''
---
header: 
  seq: 512
  stamp: 
    secs: 1658817996
    nsecs:  25646924
  frame_id: "base_footprint"
voltage: 11.8280000687
current: 1.625
charge: 0.0
capacity: 0.0
design_capacity: 0.0
percentage: 0.0
power_supply_status: 0
power_supply_health: 0
power_supply_technology: 0
present: False
cell_voltage: []
location: ''
serial_number: ''
---
header: 
  seq: 513
  stamp: 
    secs: 1658817997
    nsecs:  26712894
  frame_id: "base_footprint"
voltage: 11.7989997864
current: 0.97000002861
charge: 0.0
capacity: 0.0
design_capacity: 0.0
percentage: 0.0
power_supply_status: 0
power_supply_health: 0
power_supply_technology: 0
present: False
cell_voltage: []
location: ''
serial_number: ''
---
header: 
  seq: 514
  stamp: 
    secs: 1658817998
    nsecs:  25902986
  frame_id: "base_footprint"
voltage: 11.8660001755
current: 0.219999998808
charge: 0.0
capacity: 0.0
design_capacity: 0.0
percentage: 0.0
power_supply_status: 0
power_supply_health: 0
power_supply_technology: 0
present: False
cell_voltage: []
location: ''
serial_number: ''
---
header: 
  seq: 515
  stamp: 
    secs: 1658817999
    nsecs:  26089906
  frame_id: "base_footprint"
voltage: 12.0270004272
current: 1.69099998474
charge: 0.0
capacity: 0.0
design_capacity: 0.0
percentage: 0.0
power_supply_status: 0
power_supply_health: 0
power_supply_technology: 0
present: False
cell_voltage: []
location: ''
serial_number: ''
---
header: 
  seq: 516
  stamp: 
    secs: 1658818000
    nsecs:  26551961
  frame_id: "base_footprint"
voltage: 11.9510002136
current: 0.97000002861
charge: 0.0
capacity: 0.0
design_capacity: 0.0
percentage: 0.0
power_supply_status: 0
power_supply_health: 0
power_supply_technology: 0
present: False
cell_voltage: []
location: ''
serial_number: ''
---
header: 
  seq: 517
  stamp: 
    secs: 1658818001
    nsecs:  25831937
  frame_id: "base_footprint"
voltage: 11.7939996719
current: 0.51599997282
charge: 0.0
capacity: 0.0
design_capacity: 0.0
percentage: 0.0
power_supply_status: 0
power_supply_health: 0
power_supply_technology: 0
present: False
cell_voltage: []
location: ''
serial_number: ''
---
header: 
  seq: 518
  stamp: 
    secs: 1658818002
    nsecs:  25945901
  frame_id: "base_footprint"
voltage: 11.7939996719
current: 2.48300004005
charge: 0.0
capacity: 0.0
design_capacity: 0.0
percentage: 0.0
power_supply_status: 0
power_supply_health: 0
power_supply_technology: 0
present: False
cell_voltage: []
location: ''
serial_number: ''
---
header: 
  seq: 519
  stamp: 
    secs: 1658818003
    nsecs:  26233911
  frame_id: "base_footprint"
voltage: 11.7559995651
current: 0.01600000076
charge: 0.0
capacity: 0.0
design_capacity: 0.0
percentage: 0.0
power_supply_status: 0
power_supply_health: 0
power_supply_technology: 0
present: False
cell_voltage: []
location: ''
serial_number: ''
---
header: 
  seq: 520
  stamp: 
    secs: 1658818004
    nsecs:  25710105
  frame_id: "base_footprint"
voltage: 11.8369998932
current: 0.20000000298
charge: 0.0
capacity: 0.0
design_capacity: 0.0
percentage: 0.0
power_supply_status: 0
power_supply_health: 0
power_supply_technology: 0
present: False
cell_voltage: []
location: ''
serial_number: ''
---
header: 
  seq: 521
  stamp: 
    secs: 1658818005
    nsecs:   5892992
  frame_id: "base_footprint"
voltage: 11.9650001526
current: 2.56599998474
charge: 0.0
capacity: 0.0
design_capacity: 0.0
percentage: 0.0
power_supply_status: 0
power_supply_health: 0
power_supply_technology: 0
present: False
cell_voltage: []
location: ''
serial_number: ''
---
header: 
  seq: 522
  stamp: 
    secs: 1658818006
    nsecs:  25676965
  frame_id: "base_footprint"
voltage: 11.8850002289
current: 0.887000024319
charge: 0.0
capacity: 0.0
design_capacity: 0.0
percentage: 0.0
power_supply_status: 0
power_supply_health: 0
power_supply_technology: 0
present: False
cell_voltage: []
location: ''
serial_number: ''
---
header: 
  seq: 523
  stamp: 
    secs: 1658818007
    nsecs:  26314973
  frame_id: "base_footprint"
voltage: 11.7749996185
current: 1.01199996471
charge: 0.0
capacity: 0.0
design_capacity: 0.0
percentage: 0.0
power_supply_status: 0
power_supply_health: 0
power_supply_technology: 0
present: False
cell_voltage: []
location: ''
serial_number: ''
---
header: 
  seq: 524
  stamp: 
    secs: 1658818008
    nsecs:  25453090
  frame_id: "base_footprint"
voltage: 11.7749996185
current: 0.432999998331
charge: 0.0
capacity: 0.0
design_capacity: 0.0
percentage: 0.0
power_supply_status: 0
power_supply_health: 0
power_supply_technology: 0
present: False
cell_voltage: []
location: ''
serial_number: ''
---
header: 
  seq: 525
  stamp: 
    secs: 1658818009
    nsecs:  26585102
  frame_id: "base_footprint"
voltage: 11.8470001221
current: 0.211999997497
charge: 0.0
capacity: 0.0
design_capacity: 0.0
percentage: 0.0
power_supply_status: 0
power_supply_health: 0
power_supply_technology: 0
present: False
cell_voltage: []
location: ''
serial_number: ''
---
header: 
  seq: 526
  stamp: 
    secs: 1658818010
    nsecs:  26138067
  frame_id: "base_footprint"
voltage: 11.984000206
current: 2.97900009155
charge: 0.0
capacity: 0.0
design_capacity: 0.0
percentage: 0.0
power_supply_status: 0
power_supply_health: 0
power_supply_technology: 0
present: False
cell_voltage: []
location: ''
serial_number: ''
---
header: 
  seq: 527
  stamp: 
    secs: 1658818011
    nsecs:  26001930
  frame_id: "base_footprint"
voltage: 11.9130001068
current: 0.949999988079
charge: 0.0
capacity: 0.0
design_capacity: 0.0
percentage: 0.0
power_supply_status: 0
power_supply_health: 0
power_supply_technology: 0
present: False
cell_voltage: []
location: ''
serial_number: ''
---
header: 
  seq: 528
  stamp: 
    secs: 1658818012
    nsecs:  26756048
  frame_id: "base_footprint"
voltage: 11.779999733
current: 0.929000020027
charge: 0.0
capacity: 0.0
design_capacity: 0.0
percentage: 0.0
power_supply_status: 0
power_supply_health: 0
power_supply_technology: 0
present: False
cell_voltage: []
location: ''
serial_number: ''
---
header: 
  seq: 529
  stamp: 
    secs: 1658818013
    nsecs:  26189088
  frame_id: "base_footprint"
voltage: 11.8039999008
current: 1.18299996853
charge: 0.0
capacity: 0.0
design_capacity: 0.0
percentage: 0.0
power_supply_status: 0
power_supply_health: 0
power_supply_technology: 0
present: False
cell_voltage: []
location: ''
serial_number: ''
---
header: 
  seq: 530
  stamp: 
    secs: 1658818014
    nsecs:  25818109
  frame_id: "base_footprint"
voltage: 11.8369998932
current: 0.649999976158
charge: 0.0
capacity: 0.0
design_capacity: 0.0
percentage: 0.0
power_supply_status: 0
power_supply_health: 0
power_supply_technology: 0
present: False
cell_voltage: []
location: ''
serial_number: ''
---
header: 
  seq: 531
  stamp: 
    secs: 1658818015
    nsecs:  27618885
  frame_id: "base_footprint"
voltage: 11.8420000076
current: 0.587000012398
charge: 0.0
capacity: 0.0
design_capacity: 0.0
percentage: 0.0
power_supply_status: 0
power_supply_health: 0
power_supply_technology: 0
present: False
cell_voltage: []
location: ''
serial_number: ''
---
header: 
  seq: 532
  stamp: 
    secs: 1658818016
    nsecs:  25897979
  frame_id: "base_footprint"
voltage: 11.9040002823
current: 0.469999998808
charge: 0.0
capacity: 0.0
design_capacity: 0.0
percentage: 0.0
power_supply_status: 0
power_supply_health: 0
power_supply_technology: 0
present: False
cell_voltage: []
location: ''
serial_number: ''
---
header: 
  seq: 533
  stamp: 
    secs: 1658818017
    nsecs:  26051044
  frame_id: "base_footprint"
voltage: 11.9270000458
current: 1.1289999485
charge: 0.0
capacity: 0.0
design_capacity: 0.0
percentage: 0.0
power_supply_status: 0
power_supply_health: 0
power_supply_technology: 0
present: False
cell_voltage: []
location: ''
serial_number: ''
---
header: 
  seq: 534
  stamp: 
    secs: 1658818018
    nsecs:  28527975
  frame_id: "base_footprint"
voltage: 11.9750003815
current: 0.340999990702
charge: 0.0
capacity: 0.0
design_capacity: 0.0
percentage: 0.0
power_supply_status: 0
power_supply_health: 0
power_supply_technology: 0
present: False
cell_voltage: []
location: ''
serial_number: ''
---
header: 
  seq: 535
  stamp: 
    secs: 1658818019
    nsecs:  26174068
  frame_id: "base_footprint"
voltage: 11.8699998856
current: 1.69099998474
charge: 0.0
capacity: 0.0
design_capacity: 0.0
percentage: 0.0
power_supply_status: 0
power_supply_health: 0
power_supply_technology: 0
present: False
cell_voltage: []
location: ''
serial_number: ''
---
header: 
  seq: 536
  stamp: 
    secs: 1658818020
    nsecs:  25813102
  frame_id: "base_footprint"
voltage: 11.9180002213
current: 0.316000014544
charge: 0.0
capacity: 0.0
design_capacity: 0.0
percentage: 0.0
power_supply_status: 0
power_supply_health: 0
power_supply_technology: 0
present: False
cell_voltage: []
location: ''
serial_number: ''
---
header: 
  seq: 537
  stamp: 
    secs: 1658818021
    nsecs:  25721073
  frame_id: "base_footprint"
voltage: 11.5760002136
current: 1.93299996853
charge: 0.0
capacity: 0.0
design_capacity: 0.0
percentage: 0.0
power_supply_status: 0
power_supply_health: 0
power_supply_technology: 0
present: False
cell_voltage: []
location: ''
serial_number: ''
---
header: 
  seq: 538
  stamp: 
    secs: 1658818022
    nsecs:  25681018
  frame_id: "base_footprint"
voltage: 11.8319997787
current: 0.649999976158
charge: 0.0
capacity: 0.0
design_capacity: 0.0
percentage: 0.0
power_supply_status: 0
power_supply_health: 0
power_supply_technology: 0
present: False
cell_voltage: []
location: ''
serial_number: ''
---
header: 
  seq: 539
  stamp: 
    secs: 1658818023
    nsecs:  25638103
  frame_id: "base_footprint"
voltage: 11.8470001221
current: 0.203999996185
charge: 0.0
capacity: 0.0
design_capacity: 0.0
percentage: 0.0
power_supply_status: 0
power_supply_health: 0
power_supply_technology: 0
present: False
cell_voltage: []
location: ''
serial_number: ''
---
header: 
  seq: 540
  stamp: 
    secs: 1658818024
    nsecs:  26118040
  frame_id: "base_footprint"
voltage: 11.9230003357
current: 0.666000008583
charge: 0.0
capacity: 0.0
design_capacity: 0.0
percentage: 0.0
power_supply_status: 0
power_supply_health: 0
power_supply_technology: 0
present: False
cell_voltage: []
location: ''
serial_number: ''
---
header: 
  seq: 541
  stamp: 
    secs: 1658818025
    nsecs:  26520967
  frame_id: "base_footprint"
voltage: 11.984000206
current: 0.208000004292
charge: 0.0
capacity: 0.0
design_capacity: 0.0
percentage: 0.0
power_supply_status: 0
power_supply_health: 0
power_supply_technology: 0
present: False
cell_voltage: []
location: ''
serial_number: ''
---
header: 
  seq: 542
  stamp: 
    secs: 1658818026
    nsecs:  26449918
  frame_id: "base_footprint"
voltage: 11.9180002213
current: 0.432999998331
charge: 0.0
capacity: 0.0
design_capacity: 0.0
percentage: 0.0
power_supply_status: 0
power_supply_health: 0
power_supply_technology: 0
present: False
cell_voltage: []
location: ''
serial_number: ''
---
header: 
  seq: 543
  stamp: 
    secs: 1658818027
    nsecs:  25499105
  frame_id: "base_footprint"
voltage: 11.970000267
current: 2.26600003242
charge: 0.0
capacity: 0.0
design_capacity: 0.0
percentage: 0.0
power_supply_status: 0
power_supply_health: 0
power_supply_technology: 0
present: False
cell_voltage: []
location: ''
serial_number: ''
---
header: 
  seq: 544
  stamp: 
    secs: 1658818028
    nsecs:  26870012
  frame_id: "base_footprint"
voltage: 11.970000267
current: 0.229000002146
charge: 0.0
capacity: 0.0
design_capacity: 0.0
percentage: 0.0
power_supply_status: 0
power_supply_health: 0
power_supply_technology: 0
present: False
cell_voltage: []
location: ''
serial_number: ''
---
header: 
  seq: 545
  stamp: 
    secs: 1658818029
    nsecs:  25711059
  frame_id: "base_footprint"
voltage: 11.9370002747
current: 1.14499998093
charge: 0.0
capacity: 0.0
design_capacity: 0.0
percentage: 0.0
power_supply_status: 0
power_supply_health: 0
power_supply_technology: 0
present: False
cell_voltage: []
location: ''
serial_number: ''
---
header: 
  seq: 546
  stamp: 
    secs: 1658818030
    nsecs:  26036977
  frame_id: "base_footprint"
voltage: 12.017999649
current: 0.194999992847
charge: 0.0
capacity: 0.0
design_capacity: 0.0
percentage: 0.0
power_supply_status: 0
power_supply_health: 0
power_supply_technology: 0
present: False
cell_voltage: []
location: ''
serial_number: ''
---
header: 
  seq: 547
  stamp: 
    secs: 1658818031
    nsecs:  26202917
  frame_id: "base_footprint"
voltage: 12.0129995346
current: 0.211999997497
charge: 0.0
capacity: 0.0
design_capacity: 0.0
percentage: 0.0
power_supply_status: 0
power_supply_health: 0
power_supply_technology: 0
present: False
cell_voltage: []
location: ''
serial_number: ''
---
header: 
  seq: 548
  stamp: 
    secs: 1658818032
    nsecs:  26087045
  frame_id: "base_footprint"
voltage: 12.0270004272
current: 2.20000004768
charge: 0.0
capacity: 0.0
design_capacity: 0.0
percentage: 0.0
power_supply_status: 0
power_supply_health: 0
power_supply_technology: 0
present: False
cell_voltage: []
location: ''
serial_number: ''
---
header: 
  seq: 549
  stamp: 
    secs: 1658818033
    nsecs:  25933027
  frame_id: "base_footprint"
voltage: 11.8509998322
current: 0.958000004292
charge: 0.0
capacity: 0.0
design_capacity: 0.0
percentage: 0.0
power_supply_status: 0
power_supply_health: 0
power_supply_technology: 0
present: False
cell_voltage: []
location: ''
serial_number: ''
---
header: 
  seq: 550
  stamp: 
    secs: 1658818034
    nsecs:  25777101
  frame_id: "base_footprint"
voltage: 11.7559995651
current: 0.966000020504
charge: 0.0
capacity: 0.0
design_capacity: 0.0
percentage: 0.0
power_supply_status: 0
power_supply_health: 0
power_supply_technology: 0
present: False
cell_voltage: []
location: ''
serial_number: ''
---
header: 
  seq: 551
  stamp: 
    secs: 1658818035
    nsecs:  28242111
  frame_id: "base_footprint"
voltage: 11.765999794
current: 0.933000028133
charge: 0.0
capacity: 0.0
design_capacity: 0.0
percentage: 0.0
power_supply_status: 0
power_supply_health: 0
power_supply_technology: 0
present: False
cell_voltage: []
location: ''
serial_number: ''
---
header: 
  seq: 552
  stamp: 
    secs: 1658818036
    nsecs:  25804996
  frame_id: "base_footprint"
voltage: 11.765999794
current: 0.89099997282
charge: 0.0
capacity: 0.0
design_capacity: 0.0
percentage: 0.0
power_supply_status: 0
power_supply_health: 0
power_supply_technology: 0
present: False
cell_voltage: []
location: ''
serial_number: ''
---
header: 
  seq: 553
  stamp: 
    secs: 1658818037
    nsecs:  26261091
  frame_id: "base_footprint"
voltage: 11.8229999542
current: 0.578999996185
charge: 0.0
capacity: 0.0
design_capacity: 0.0
percentage: 0.0
power_supply_status: 0
power_supply_health: 0
power_supply_technology: 0
present: False
cell_voltage: []
location: ''
serial_number: ''
---
header: 
  seq: 554
  stamp: 
    secs: 1658818038
    nsecs:  26427030
  frame_id: "base_footprint"
voltage: 11.9320001602
current: 0.216000005603
charge: 0.0
capacity: 0.0
design_capacity: 0.0
percentage: 0.0
power_supply_status: 0
power_supply_health: 0
power_supply_technology: 0
present: False
cell_voltage: []
location: ''
serial_number: ''
---
header: 
  seq: 555
  stamp: 
    secs: 1658818039
    nsecs:   8240938
  frame_id: "base_footprint"
voltage: 11.9370002747
current: 0.787000000477
charge: 0.0
capacity: 0.0
design_capacity: 0.0
percentage: 0.0
power_supply_status: 0
power_supply_health: 0
power_supply_technology: 0
present: False
cell_voltage: []
location: ''
serial_number: ''
---
header: 
  seq: 556
  stamp: 
    secs: 1658818040
    nsecs:  25751113
  frame_id: "base_footprint"
voltage: 11.8699998856
current: 1.56599998474
charge: 0.0
capacity: 0.0
design_capacity: 0.0
percentage: 0.0
power_supply_status: 0
power_supply_health: 0
power_supply_technology: 0
present: False
cell_voltage: []
location: ''
serial_number: ''
---
header: 
  seq: 557
  stamp: 
    secs: 1658818041
    nsecs:  26299953
  frame_id: "base_footprint"
voltage: 11.6759996414
current: 1.52499997616
charge: 0.0
capacity: 0.0
design_capacity: 0.0
percentage: 0.0
power_supply_status: 0
power_supply_health: 0
power_supply_technology: 0
present: False
cell_voltage: []
location: ''
serial_number: ''
---
header: 
  seq: 558
  stamp: 
    secs: 1658818042
    nsecs:  26638031
  frame_id: "base_footprint"
voltage: 11.6759996414
current: 0.386999994516
charge: 0.0
capacity: 0.0
design_capacity: 0.0
percentage: 0.0
power_supply_status: 0
power_supply_health: 0
power_supply_technology: 0
present: False
cell_voltage: []
location: ''
serial_number: ''
---
header: 
  seq: 559
  stamp: 
    secs: 1658818043
    nsecs:  25942087
  frame_id: "base_footprint"
voltage: 11.7609996796
current: 0.0450000017881
charge: 0.0
capacity: 0.0
design_capacity: 0.0
percentage: 0.0
power_supply_status: 0
power_supply_health: 0
power_supply_technology: 0
present: False
cell_voltage: []
location: ''
serial_number: ''
---
header: 
  seq: 560
  stamp: 
    secs: 1658818044
    nsecs:   6550073
  frame_id: "base_footprint"
voltage: 11.8699998856
current: 0.745000004768
charge: 0.0
capacity: 0.0
design_capacity: 0.0
percentage: 0.0
power_supply_status: 0
power_supply_health: 0
power_supply_technology: 0
present: False
cell_voltage: []
location: ''
serial_number: ''
---
header: 
  seq: 561
  stamp: 
    secs: 1658818045
    nsecs:  25640010
  frame_id: "base_footprint"
voltage: 11.888999939
current: 0.25799998641
charge: 0.0
capacity: 0.0
design_capacity: 0.0
percentage: 0.0
power_supply_status: 0
power_supply_health: 0
power_supply_technology: 0
present: False
cell_voltage: []
location: ''
serial_number: ''
---
header: 
  seq: 562
  stamp: 
    secs: 1658818046
    nsecs:  25852918
  frame_id: "base_footprint"
voltage: 11.8090000153
current: 0.686999976635
charge: 0.0
capacity: 0.0
design_capacity: 0.0
percentage: 0.0
power_supply_status: 0
power_supply_health: 0
power_supply_technology: 0
present: False
cell_voltage: []
location: ''
serial_number: ''
---
header: 
  seq: 563
  stamp: 
    secs: 1658818047
    nsecs:  25648117
  frame_id: "base_footprint"
voltage: 11.8800001144
current: 0.208000004292
charge: 0.0
capacity: 0.0
design_capacity: 0.0
percentage: 0.0
power_supply_status: 0
power_supply_health: 0
power_supply_technology: 0
present: False
cell_voltage: []
location: ''
serial_number: ''
---
header: 
  seq: 564
  stamp: 
    secs: 1658818048
    nsecs:  26062965
  frame_id: "base_footprint"
voltage: 11.8850002289
current: 1.6289999485
charge: 0.0
capacity: 0.0
design_capacity: 0.0
percentage: 0.0
power_supply_status: 0
power_supply_health: 0
power_supply_technology: 0
present: False
cell_voltage: []
location: ''
serial_number: ''
---
header: 
  seq: 565
  stamp: 
    secs: 1658818049
    nsecs:  25960922
  frame_id: "base_footprint"
voltage: 11.8129997253
current: 0.940999984741
charge: 0.0
capacity: 0.0
design_capacity: 0.0
percentage: 0.0
power_supply_status: 0
power_supply_health: 0
power_supply_technology: 0
present: False
cell_voltage: []
location: ''
serial_number: ''
---
header: 
  seq: 566
  stamp: 
    secs: 1658818050
    nsecs:  27101039
  frame_id: "base_footprint"
voltage: 11.8319997787
current: 0.211999997497
charge: 0.0
capacity: 0.0
design_capacity: 0.0
percentage: 0.0
power_supply_status: 0
power_supply_health: 0
power_supply_technology: 0
present: False
cell_voltage: []
location: ''
serial_number: ''
---
header: 
  seq: 567
  stamp: 
    secs: 1658818051
    nsecs:  26201009
  frame_id: "base_footprint"
voltage: 11.9560003281
current: 0.194999992847
charge: 0.0
capacity: 0.0
design_capacity: 0.0
percentage: 0.0
power_supply_status: 0
power_supply_health: 0
power_supply_technology: 0
present: False
cell_voltage: []
location: ''
serial_number: ''
---
header: 
  seq: 568
  stamp: 
    secs: 1658818052
    nsecs:  29036045
  frame_id: "base_footprint"
voltage: 11.9460000992
current: 2.24099993706
charge: 0.0
capacity: 0.0
design_capacity: 0.0
percentage: 0.0
power_supply_status: 0
power_supply_health: 0
power_supply_technology: 0
present: False
cell_voltage: []
location: ''
serial_number: ''
---
header: 
  seq: 569
  stamp: 
    secs: 1658818053
    nsecs:  25496006
  frame_id: "base_footprint"
voltage: 11.9270000458
current: 0.232999995351
charge: 0.0
capacity: 0.0
design_capacity: 0.0
percentage: 0.0
power_supply_status: 0
power_supply_health: 0
power_supply_technology: 0
present: False
cell_voltage: []
location: ''
serial_number: ''
---
header: 
  seq: 570
  stamp: 
    secs: 1658818054
    nsecs:  25899887
  frame_id: "base_footprint"
voltage: 11.9270000458
current: 0.119999997318
charge: 0.0
capacity: 0.0
design_capacity: 0.0
percentage: 0.0
power_supply_status: 0
power_supply_health: 0
power_supply_technology: 0
present: False
cell_voltage: []
location: ''
serial_number: ''
---
header: 
  seq: 571
  stamp: 
    secs: 1658818055
    nsecs:  25583028
  frame_id: "base_footprint"
voltage: 12.0129995346
current: 0.211999997497
charge: 0.0
capacity: 0.0
design_capacity: 0.0
percentage: 0.0
power_supply_status: 0
power_supply_health: 0
power_supply_technology: 0
present: False
cell_voltage: []
location: ''
serial_number: ''
---
header: 
  seq: 572
  stamp: 
    secs: 1658818056
    nsecs:  26272058
  frame_id: "base_footprint"
voltage: 12.0030002594
current: 0.59500002861
charge: 0.0
capacity: 0.0
design_capacity: 0.0
percentage: 0.0
power_supply_status: 0
power_supply_health: 0
power_supply_technology: 0
present: False
cell_voltage: []
location: ''
serial_number: ''
---
header: 
  seq: 573
  stamp: 
    secs: 1658818057
    nsecs:   5887985
  frame_id: "base_footprint"
voltage: 11.9610004425
current: 0.550000011921
charge: 0.0
capacity: 0.0
design_capacity: 0.0
percentage: 0.0
power_supply_status: 0
power_supply_health: 0
power_supply_technology: 0
present: False
cell_voltage: []
location: ''
serial_number: ''
---
header: 
  seq: 574
  stamp: 
    secs: 1658818058
    nsecs:  26515960
  frame_id: "base_footprint"
voltage: 11.9460000992
current: 0.208000004292
charge: 0.0
capacity: 0.0
design_capacity: 0.0
percentage: 0.0
power_supply_status: 0
power_supply_health: 0
power_supply_technology: 0
present: False
cell_voltage: []
location: ''
serial_number: ''
---
header: 
  seq: 575
  stamp: 
    secs: 1658818059
    nsecs:   5981922
  frame_id: "base_footprint"
voltage: 11.984000206
current: 0.208000004292
charge: 0.0
capacity: 0.0
design_capacity: 0.0
percentage: 0.0
power_supply_status: 0
power_supply_health: 0
power_supply_technology: 0
present: False
cell_voltage: []
location: ''
serial_number: ''
---
header: 
  seq: 576
  stamp: 
    secs: 1658818060
    nsecs:  26295900
  frame_id: "base_footprint"
voltage: 12.0030002594
current: 3.5
charge: 0.0
capacity: 0.0
design_capacity: 0.0
percentage: 0.0
power_supply_status: 0
power_supply_health: 0
power_supply_technology: 0
present: False
cell_voltage: []
location: ''
serial_number: ''
---
header: 
  seq: 577
  stamp: 
    secs: 1658818061
    nsecs:   6589889
  frame_id: "base_footprint"
voltage: 11.8280000687
current: 0.958000004292
charge: 0.0
capacity: 0.0
design_capacity: 0.0
percentage: 0.0
power_supply_status: 0
power_supply_health: 0
power_supply_technology: 0
present: False
cell_voltage: []
location: ''
serial_number: ''
---
header: 
  seq: 578
  stamp: 
    secs: 1658818062
    nsecs:  27601957
  frame_id: "base_footprint"
voltage: 11.7370004654
current: 0.978999972343
charge: 0.0
capacity: 0.0
design_capacity: 0.0
percentage: 0.0
power_supply_status: 0
power_supply_health: 0
power_supply_technology: 0
present: False
cell_voltage: []
location: ''
serial_number: ''
---
header: 
  seq: 579
  stamp: 
    secs: 1658818063
    nsecs:   6021022
  frame_id: "base_footprint"
voltage: 11.7709999084
current: 0.949999988079
charge: 0.0
capacity: 0.0
design_capacity: 0.0
percentage: 0.0
power_supply_status: 0
power_supply_health: 0
power_supply_technology: 0
present: False
cell_voltage: []
location: ''
serial_number: ''
---
header: 
  seq: 580
  stamp: 
    secs: 1658818064
    nsecs:  26066064
  frame_id: "base_footprint"
voltage: 11.751999855
current: 1.0870000124
charge: 0.0
capacity: 0.0
design_capacity: 0.0
percentage: 0.0
power_supply_status: 0
power_supply_health: 0
power_supply_technology: 0
present: False
cell_voltage: []
location: ''
serial_number: ''
---
header: 
  seq: 581
  stamp: 
    secs: 1658818065
    nsecs:  26089906
  frame_id: "base_footprint"
voltage: 11.7899999619
current: 0.237000003457
charge: 0.0
capacity: 0.0
design_capacity: 0.0
percentage: 0.0
power_supply_status: 0
power_supply_health: 0
power_supply_technology: 0
present: False
cell_voltage: []
location: ''
serial_number: ''
---
header: 
  seq: 582
  stamp: 
    secs: 1658818066
    nsecs:   6062984
  frame_id: "base_footprint"
voltage: 11.7939996719
current: 1.17499995232
charge: 0.0
capacity: 0.0
design_capacity: 0.0
percentage: 0.0
power_supply_status: 0
power_supply_health: 0
power_supply_technology: 0
present: False
cell_voltage: []
location: ''
serial_number: ''
---
header: 
  seq: 583
  stamp: 
    secs: 1658818067
    nsecs:  26808023
  frame_id: "base_footprint"
voltage: 11.765999794
current: 0.949999988079
charge: 0.0
capacity: 0.0
design_capacity: 0.0
percentage: 0.0
power_supply_status: 0
power_supply_health: 0
power_supply_technology: 0
present: False
cell_voltage: []
location: ''
serial_number: ''
---
header: 
  seq: 584
  stamp: 
    secs: 1658818068
    nsecs:  25934934
  frame_id: "base_footprint"
voltage: 11.7329998016
current: 0.953999996185
charge: 0.0
capacity: 0.0
design_capacity: 0.0
percentage: 0.0
power_supply_status: 0
power_supply_health: 0
power_supply_technology: 0
present: False
cell_voltage: []
location: ''
serial_number: ''
---
header: 
  seq: 585
  stamp: 
    secs: 1658818069
    nsecs:  26525974
  frame_id: "base_footprint"
voltage: 11.7229995728
current: 0.953999996185
charge: 0.0
capacity: 0.0
design_capacity: 0.0
percentage: 0.0
power_supply_status: 0
power_supply_health: 0
power_supply_technology: 0
present: False
cell_voltage: []
location: ''
serial_number: ''
---
header: 
  seq: 586
  stamp: 
    secs: 1658818070
    nsecs:  25635957
  frame_id: "base_footprint"
voltage: 11.7419996262
current: 0.815999984741
charge: 0.0
capacity: 0.0
design_capacity: 0.0
percentage: 0.0
power_supply_status: 0
power_supply_health: 0
power_supply_technology: 0
present: False
cell_voltage: []
location: ''
serial_number: ''
---
header: 
  seq: 587
  stamp: 
    secs: 1658818071
    nsecs:  28412103
  frame_id: "base_footprint"
voltage: 11.7939996719
current: 1.00800001621
charge: 0.0
capacity: 0.0
design_capacity: 0.0
percentage: 0.0
power_supply_status: 0
power_supply_health: 0
power_supply_technology: 0
present: False
cell_voltage: []
location: ''
serial_number: ''
---
header: 
  seq: 588
  stamp: 
    secs: 1658818072
    nsecs:  26056051
  frame_id: "base_footprint"
voltage: 11.8660001755
current: 0.441000014544
charge: 0.0
capacity: 0.0
design_capacity: 0.0
percentage: 0.0
power_supply_status: 0
power_supply_health: 0
power_supply_technology: 0
present: False
cell_voltage: []
location: ''
serial_number: ''
---
header: 
  seq: 589
  stamp: 
    secs: 1658818073
    nsecs:  26546955
  frame_id: "base_footprint"
voltage: 11.8420000076
current: 0.958000004292
charge: 0.0
capacity: 0.0
design_capacity: 0.0
percentage: 0.0
power_supply_status: 0
power_supply_health: 0
power_supply_technology: 0
present: False
cell_voltage: []
location: ''
serial_number: ''
---
header: 
  seq: 590
  stamp: 
    secs: 1658818074
    nsecs:  25729894
  frame_id: "base_footprint"
voltage: 11.8229999542
current: 0.611999988556
charge: 0.0
capacity: 0.0
design_capacity: 0.0
percentage: 0.0
power_supply_status: 0
power_supply_health: 0
power_supply_technology: 0
present: False
cell_voltage: []
location: ''
serial_number: ''
---
header: 
  seq: 591
  stamp: 
    secs: 1658818075
    nsecs:  25765895
  frame_id: "base_footprint"
voltage: 11.8129997253
current: 1.06599998474
charge: 0.0
capacity: 0.0
design_capacity: 0.0
percentage: 0.0
power_supply_status: 0
power_supply_health: 0
power_supply_technology: 0
present: False
cell_voltage: []
location: ''
serial_number: ''
---
header: 
  seq: 592
  stamp: 
    secs: 1658818076
    nsecs:  26088953
  frame_id: "base_footprint"
voltage: 11.9079999924
current: 0.25
charge: 0.0
capacity: 0.0
design_capacity: 0.0
percentage: 0.0
power_supply_status: 0
power_supply_health: 0
power_supply_technology: 0
present: False
cell_voltage: []
location: ''
serial_number: ''
---
header: 
  seq: 593
  stamp: 
    secs: 1658818077
    nsecs:  25917053
  frame_id: "base_footprint"
voltage: 11.8940000534
current: 3.0039999485
charge: 0.0
capacity: 0.0
design_capacity: 0.0
percentage: 0.0
power_supply_status: 0
power_supply_health: 0
power_supply_technology: 0
present: False
cell_voltage: []
location: ''
serial_number: ''
---
header: 
  seq: 594
  stamp: 
    secs: 1658818078
    nsecs:  26082038
  frame_id: "base_footprint"
voltage: 11.9890003204
current: 0.219999998808
charge: 0.0
capacity: 0.0
design_capacity: 0.0
percentage: 0.0
power_supply_status: 0
power_supply_health: 0
power_supply_technology: 0
present: False
cell_voltage: []
location: ''
serial_number: ''
---
header: 
  seq: 595
  stamp: 
    secs: 1658818079
    nsecs:  26712894
  frame_id: "base_footprint"
voltage: 11.9750003815
current: 0.428999990225
charge: 0.0
capacity: 0.0
design_capacity: 0.0
percentage: 0.0
power_supply_status: 0
power_supply_health: 0
power_supply_technology: 0
present: False
cell_voltage: []
location: ''
serial_number: ''
---
header: 
  seq: 596
  stamp: 
    secs: 1658818080
    nsecs:  25866031
  frame_id: "base_footprint"
voltage: 11.9610004425
current: 0.232999995351
charge: 0.0
capacity: 0.0
design_capacity: 0.0
percentage: 0.0
power_supply_status: 0
power_supply_health: 0
power_supply_technology: 0
present: False
cell_voltage: []
location: ''
serial_number: ''
---
header: 
  seq: 597
  stamp: 
    secs: 1658818081
    nsecs:  26161909
  frame_id: "base_footprint"
voltage: 11.9270000458
current: 0.208000004292
charge: 0.0
capacity: 0.0
design_capacity: 0.0
percentage: 0.0
power_supply_status: 0
power_supply_health: 0
power_supply_technology: 0
present: False
cell_voltage: []
location: ''
serial_number: ''
---
header: 
  seq: 598
  stamp: 
    secs: 1658818082
    nsecs:  25868892
  frame_id: "base_footprint"
voltage: 11.984000206
current: 0.203999996185
charge: 0.0
capacity: 0.0
design_capacity: 0.0
percentage: 0.0
power_supply_status: 0
power_supply_health: 0
power_supply_technology: 0
present: False
cell_voltage: []
location: ''
serial_number: ''
---
header: 
  seq: 599
  stamp: 
    secs: 1658818083
    nsecs:  26241064
  frame_id: "base_footprint"
voltage: 11.9040002823
current: 1.01199996471
charge: 0.0
capacity: 0.0
design_capacity: 0.0
percentage: 0.0
power_supply_status: 0
power_supply_health: 0
power_supply_technology: 0
present: False
cell_voltage: []
location: ''
serial_number: ''
---
header: 
  seq: 600
  stamp: 
    secs: 1658818084
    nsecs:  25779008
  frame_id: "base_footprint"
voltage: 11.7419996262
current: 0.944999992847
charge: 0.0
capacity: 0.0
design_capacity: 0.0
percentage: 0.0
power_supply_status: 0
power_supply_health: 0
power_supply_technology: 0
present: False
cell_voltage: []
location: ''
serial_number: ''
---
header: 
  seq: 601
  stamp: 
    secs: 1658818085
    nsecs:  26211977
  frame_id: "base_footprint"
voltage: 11.7419996262
current: 1.73699998856
charge: 0.0
capacity: 0.0
design_capacity: 0.0
percentage: 0.0
power_supply_status: 0
power_supply_health: 0
power_supply_technology: 0
present: False
cell_voltage: []
location: ''
serial_number: ''
---
header: 
  seq: 602
  stamp: 
    secs: 1658818086
    nsecs:  26515960
  frame_id: "base_footprint"
voltage: 11.8229999542
current: 0.170000001788
charge: 0.0
capacity: 0.0
design_capacity: 0.0
percentage: 0.0
power_supply_status: 0
power_supply_health: 0
power_supply_technology: 0
present: False
cell_voltage: []
location: ''
serial_number: ''
---
header: 
  seq: 603
  stamp: 
    secs: 1658818087
    nsecs:  26335000
  frame_id: "base_footprint"
voltage: 11.7419996262
current: 0.128999993205
charge: 0.0
capacity: 0.0
design_capacity: 0.0
percentage: 0.0
power_supply_status: 0
power_supply_health: 0
power_supply_technology: 0
present: False
cell_voltage: []
location: ''
serial_number: ''
---
header: 
  seq: 604
  stamp: 
    secs: 1658818088
    nsecs:  26032924
  frame_id: "base_footprint"
voltage: 11.984000206
current: 0.203999996185
charge: 0.0
capacity: 0.0
design_capacity: 0.0
percentage: 0.0
power_supply_status: 0
power_supply_health: 0
power_supply_technology: 0
present: False
cell_voltage: []
location: ''
serial_number: ''
---
header: 
  seq: 605
  stamp: 
    secs: 1658818089
    nsecs:  26067018
  frame_id: "base_footprint"
voltage: 11.984000206
current: 0.316000014544
charge: 0.0
capacity: 0.0
design_capacity: 0.0
percentage: 0.0
power_supply_status: 0
power_supply_health: 0
power_supply_technology: 0
present: False
cell_voltage: []
location: ''
serial_number: ''
---
header: 
  seq: 606
  stamp: 
    secs: 1658818090
    nsecs:   6546020
  frame_id: "base_footprint"
voltage: 11.9940004349
current: 0.219999998808
charge: 0.0
capacity: 0.0
design_capacity: 0.0
percentage: 0.0
power_supply_status: 0
power_supply_health: 0
power_supply_technology: 0
present: False
cell_voltage: []
location: ''
serial_number: ''
---
header: 
  seq: 607
  stamp: 
    secs: 1658818091
    nsecs:  26921987
  frame_id: "base_footprint"
voltage: 11.9940004349
current: 0.208000004292
charge: 0.0
capacity: 0.0
design_capacity: 0.0
percentage: 0.0
power_supply_status: 0
power_supply_health: 0
power_supply_technology: 0
present: False
cell_voltage: []
location: ''
serial_number: ''
---
header: 
  seq: 608
  stamp: 
    secs: 1658818092
    nsecs:  26168107
  frame_id: "base_footprint"
voltage: 11.9040002823
current: 0.986999988556
charge: 0.0
capacity: 0.0
design_capacity: 0.0
percentage: 0.0
power_supply_status: 0
power_supply_health: 0
power_supply_technology: 0
present: False
cell_voltage: []
location: ''
serial_number: ''
---
header: 
  seq: 609
  stamp: 
    secs: 1658818093
    nsecs:  25687932
  frame_id: "base_footprint"
voltage: 11.7559995651
current: 0.920000016689
charge: 0.0
capacity: 0.0
design_capacity: 0.0
percentage: 0.0
power_supply_status: 0
power_supply_health: 0
power_supply_technology: 0
present: False
cell_voltage: []
location: ''
serial_number: ''
---
header: 
  seq: 610
  stamp: 
    secs: 1658818094
    nsecs:  26195049
  frame_id: "base_footprint"
voltage: 11.7419996262
current: 0.936999976635
charge: 0.0
capacity: 0.0
design_capacity: 0.0
percentage: 0.0
power_supply_status: 0
power_supply_health: 0
power_supply_technology: 0
present: False
cell_voltage: []
location: ''
serial_number: ''
---
header: 
  seq: 611
  stamp: 
    secs: 1658818095
    nsecs:  26228904
  frame_id: "base_footprint"
voltage: 11.7419996262
current: 1.41999995708
charge: 0.0
capacity: 0.0
design_capacity: 0.0
percentage: 0.0
power_supply_status: 0
power_supply_health: 0
power_supply_technology: 0
present: False
cell_voltage: []
location: ''
serial_number: ''
---
header: 
  seq: 612
  stamp: 
    secs: 1658818096
    nsecs:  26210069
  frame_id: "base_footprint"
voltage: 11.8369998932
current: 0.194999992847
charge: 0.0
capacity: 0.0
design_capacity: 0.0
percentage: 0.0
power_supply_status: 0
power_supply_health: 0
power_supply_technology: 0
present: False
cell_voltage: []
location: ''
serial_number: ''
---
header: 
  seq: 613
  stamp: 
    secs: 1658818097
    nsecs:  26381969
  frame_id: "base_footprint"
voltage: 11.861000061
current: 2.05399990082
charge: 0.0
capacity: 0.0
design_capacity: 0.0
percentage: 0.0
power_supply_status: 0
power_supply_health: 0
power_supply_technology: 0
present: False
cell_voltage: []
location: ''
serial_number: ''
---
header: 
  seq: 614
  stamp: 
    secs: 1658818098
    nsecs:  25979995
  frame_id: "base_footprint"
voltage: 11.8420000076
current: 0.850000023842
charge: 0.0
capacity: 0.0
design_capacity: 0.0
percentage: 0.0
power_supply_status: 0
power_supply_health: 0
power_supply_technology: 0
present: False
cell_voltage: []
location: ''
serial_number: ''
---
header: 
  seq: 615
  stamp: 
    secs: 1658818099
    nsecs:  25731086
  frame_id: "base_footprint"
voltage: 11.8470001221
current: 0.22499999404
charge: 0.0
capacity: 0.0
design_capacity: 0.0
percentage: 0.0
power_supply_status: 0
power_supply_health: 0
power_supply_technology: 0
present: False
cell_voltage: []
location: ''
serial_number: ''
---
header: 
  seq: 616
  stamp: 
    secs: 1658818100
    nsecs:  26524066
  frame_id: "base_footprint"
voltage: 11.9130001068
current: 3.132999897
charge: 0.0
capacity: 0.0
design_capacity: 0.0
percentage: 0.0
power_supply_status: 0
power_supply_health: 0
power_supply_technology: 0
present: False
cell_voltage: []
location: ''
serial_number: ''
---
header: 
  seq: 617
  stamp: 
    secs: 1658818101
    nsecs:  25978088
  frame_id: "base_footprint"
voltage: 11.8129997253
current: 0.936999976635
charge: 0.0
capacity: 0.0
design_capacity: 0.0
percentage: 0.0
power_supply_status: 0
power_supply_health: 0
power_supply_technology: 0
present: False
cell_voltage: []
location: ''
serial_number: ''
---
header: 
  seq: 618
  stamp: 
    secs: 1658818102
    nsecs:  26432991
  frame_id: "base_footprint"
voltage: 11.7279996872
current: 0.933000028133
charge: 0.0
capacity: 0.0
design_capacity: 0.0
percentage: 0.0
power_supply_status: 0
power_supply_health: 0
power_supply_technology: 0
present: False
cell_voltage: []
location: ''
serial_number: ''
---
header: 
  seq: 619
  stamp: 
    secs: 1658818103
    nsecs:  26568889
  frame_id: "base_footprint"
voltage: 11.7370004654
current: 0.944999992847
charge: 0.0
capacity: 0.0
design_capacity: 0.0
percentage: 0.0
power_supply_status: 0
power_supply_health: 0
power_supply_technology: 0
present: False
cell_voltage: []
location: ''
serial_number: ''
---
header: 
  seq: 620
  stamp: 
    secs: 1658818104
    nsecs:  26276111
  frame_id: "base_footprint"
voltage: 11.7419996262
current: 0.958000004292
charge: 0.0
capacity: 0.0
design_capacity: 0.0
percentage: 0.0
power_supply_status: 0
power_supply_health: 0
power_supply_technology: 0
present: False
cell_voltage: []
location: ''
serial_number: ''
---
header: 
  seq: 621
  stamp: 
    secs: 1658818105
    nsecs:   6525039
  frame_id: "base_footprint"
voltage: 11.765999794
current: 0.537000000477
charge: 0.0
capacity: 0.0
design_capacity: 0.0
percentage: 0.0
power_supply_status: 0
power_supply_health: 0
power_supply_technology: 0
present: False
cell_voltage: []
location: ''
serial_number: ''
---
header: 
  seq: 622
  stamp: 
    secs: 1658818106
    nsecs:  26284933
  frame_id: "base_footprint"
voltage: 11.7559995651
current: 1.04499995708
charge: 0.0
capacity: 0.0
design_capacity: 0.0
percentage: 0.0
power_supply_status: 0
power_supply_health: 0
power_supply_technology: 0
present: False
cell_voltage: []
location: ''
serial_number: ''
---
header: 
  seq: 623
  stamp: 
    secs: 1658818107
    nsecs:  26401042
  frame_id: "base_footprint"
voltage: 11.751999855
current: 0.0410000011325
charge: 0.0
capacity: 0.0
design_capacity: 0.0
percentage: 0.0
power_supply_status: 0
power_supply_health: 0
power_supply_technology: 0
present: False
cell_voltage: []
location: ''
serial_number: ''
---
header: 
  seq: 624
  stamp: 
    secs: 1658818108
    nsecs:  25917053
  frame_id: "base_footprint"
voltage: 11.9040002823
current: 0.270000010729
charge: 0.0
capacity: 0.0
design_capacity: 0.0
percentage: 0.0
power_supply_status: 0
power_supply_health: 0
power_supply_technology: 0
present: False
cell_voltage: []
location: ''
serial_number: ''
---
header: 
  seq: 625
  stamp: 
    secs: 1658818109
    nsecs:  26082992
  frame_id: "base_footprint"
voltage: 11.9180002213
current: 1.08299994469
charge: 0.0
capacity: 0.0
design_capacity: 0.0
percentage: 0.0
power_supply_status: 0
power_supply_health: 0
power_supply_technology: 0
present: False
cell_voltage: []
location: ''
serial_number: ''
---
header: 
  seq: 626
  stamp: 
    secs: 1658818110
    nsecs:  25837898
  frame_id: "base_footprint"
voltage: 11.8800001144
current: 0.208000004292
charge: 0.0
capacity: 0.0
design_capacity: 0.0
percentage: 0.0
power_supply_status: 0
power_supply_health: 0
power_supply_technology: 0
present: False
cell_voltage: []
location: ''
serial_number: ''
---
header: 
  seq: 627
  stamp: 
    secs: 1658818111
    nsecs:  26582956
  frame_id: "base_footprint"
voltage: 11.8420000076
current: 1.74100005627
charge: 0.0
capacity: 0.0
design_capacity: 0.0
percentage: 0.0
power_supply_status: 0
power_supply_health: 0
power_supply_technology: 0
present: False
cell_voltage: []
location: ''
serial_number: ''
---
header: 
  seq: 628
  stamp: 
    secs: 1658818112
    nsecs:  26309967
  frame_id: "base_footprint"
voltage: 11.7939996719
current: 0.958000004292
charge: 0.0
capacity: 0.0
design_capacity: 0.0
percentage: 0.0
power_supply_status: 0
power_supply_health: 0
power_supply_technology: 0
present: False
cell_voltage: []
location: ''
serial_number: ''
---
header: 
  seq: 629
  stamp: 
    secs: 1658818113
    nsecs:  26040077
  frame_id: "base_footprint"
voltage: 11.704000473
current: 0.953999996185
charge: 0.0
capacity: 0.0
design_capacity: 0.0
percentage: 0.0
power_supply_status: 0
power_supply_health: 0
power_supply_technology: 0
present: False
cell_voltage: []
location: ''
serial_number: ''
---
header: 
  seq: 630
  stamp: 
    secs: 1658818114
    nsecs:  27134895
  frame_id: "base_footprint"
voltage: 11.7370004654
current: 0.944999992847
charge: 0.0
capacity: 0.0
design_capacity: 0.0
percentage: 0.0
power_supply_status: 0
power_supply_health: 0
power_supply_technology: 0
present: False
cell_voltage: []
location: ''
serial_number: ''
---
header: 
  seq: 631
  stamp: 
    secs: 1658818115
    nsecs:  26191949
  frame_id: "base_footprint"
voltage: 11.7370004654
current: 0.962000012398
charge: 0.0
capacity: 0.0
design_capacity: 0.0
percentage: 0.0
power_supply_status: 0
power_supply_health: 0
power_supply_technology: 0
present: False
cell_voltage: []
location: ''
serial_number: ''
---
header: 
  seq: 632
  stamp: 
    secs: 1658818116
    nsecs:  27252912
  frame_id: "base_footprint"
voltage: 11.7329998016
current: 0.216000005603
charge: 0.0
capacity: 0.0
design_capacity: 0.0
percentage: 0.0
power_supply_status: 0
power_supply_health: 0
power_supply_technology: 0
present: False
cell_voltage: []
location: ''
serial_number: ''
---
header: 
  seq: 633
  stamp: 
    secs: 1658818117
    nsecs:  25696039
  frame_id: "base_footprint"
voltage: 11.8940000534
current: 0.211999997497
charge: 0.0
capacity: 0.0
design_capacity: 0.0
percentage: 0.0
power_supply_status: 0
power_supply_health: 0
power_supply_technology: 0
present: False
cell_voltage: []
location: ''
serial_number: ''
---
header: 
  seq: 634
  stamp: 
    secs: 1658818118
    nsecs:  25649070
  frame_id: "base_footprint"
voltage: 11.9799995422
current: 1.07000005245
charge: 0.0
capacity: 0.0
design_capacity: 0.0
percentage: 0.0
power_supply_status: 0
power_supply_health: 0
power_supply_technology: 0
present: False
cell_voltage: []
location: ''
serial_number: ''
---
header: 
  seq: 635
  stamp: 
    secs: 1658818119
    nsecs:  26056051
  frame_id: "base_footprint"
voltage: 11.9750003815
current: 0.203999996185
charge: 0.0
capacity: 0.0
design_capacity: 0.0
percentage: 0.0
power_supply_status: 0
power_supply_health: 0
power_supply_technology: 0
present: False
cell_voltage: []
location: ''
serial_number: ''
---
header: 
  seq: 636
  stamp: 
    secs: 1658818120
    nsecs:  25850057
  frame_id: "base_footprint"
voltage: 11.9510002136
current: 0.978999972343
charge: 0.0
capacity: 0.0
design_capacity: 0.0
percentage: 0.0
power_supply_status: 0
power_supply_health: 0
power_supply_technology: 0
present: False
cell_voltage: []
location: ''
serial_number: ''
---
header: 
  seq: 637
  stamp: 
    secs: 1658818121
    nsecs:  25827884
  frame_id: "base_footprint"
voltage: 11.9799995422
current: 0.211999997497
charge: 0.0
capacity: 0.0
design_capacity: 0.0
percentage: 0.0
power_supply_status: 0
power_supply_health: 0
power_supply_technology: 0
present: False
cell_voltage: []
location: ''
serial_number: ''
---
header: 
  seq: 638
  stamp: 
    secs: 1658818122
    nsecs:  25691032
  frame_id: "base_footprint"
voltage: 11.9370002747
current: 0.449999988079
charge: 0.0
capacity: 0.0
design_capacity: 0.0
percentage: 0.0
power_supply_status: 0
power_supply_health: 0
power_supply_technology: 0
present: False
cell_voltage: []
location: ''
serial_number: ''
---
header: 
  seq: 639
  stamp: 
    secs: 1658818123
    nsecs:  26701927
  frame_id: "base_footprint"
voltage: 11.9510002136
current: 0.216000005603
charge: 0.0
capacity: 0.0
design_capacity: 0.0
percentage: 0.0
power_supply_status: 0
power_supply_health: 0
power_supply_technology: 0
present: False
cell_voltage: []
location: ''
serial_number: ''
---
header: 
  seq: 640
  stamp: 
    secs: 1658818124
    nsecs:  26377916
  frame_id: "base_footprint"
voltage: 11.970000267
current: 0.216000005603
charge: 0.0
capacity: 0.0
design_capacity: 0.0
percentage: 0.0
power_supply_status: 0
power_supply_health: 0
power_supply_technology: 0
present: False
cell_voltage: []
location: ''
serial_number: ''
---
header: 
  seq: 641
  stamp: 
    secs: 1658818125
    nsecs:  26061058
  frame_id: "base_footprint"
voltage: 11.984000206
current: 0.219999998808
charge: 0.0
capacity: 0.0
design_capacity: 0.0
percentage: 0.0
power_supply_status: 0
power_supply_health: 0
power_supply_technology: 0
present: False
cell_voltage: []
location: ''
serial_number: ''
---
header: 
  seq: 642
  stamp: 
    secs: 1658818126
    nsecs:  39208889
  frame_id: "base_footprint"
voltage: 11.9890003204
current: 0.211999997497
charge: 0.0
capacity: 0.0
design_capacity: 0.0
percentage: 0.0
power_supply_status: 0
power_supply_health: 0
power_supply_technology: 0
present: False
cell_voltage: []
location: ''
serial_number: ''
---
header: 
  seq: 643
  stamp: 
    secs: 1658818127
    nsecs:  25921106
  frame_id: "base_footprint"
voltage: 11.9940004349
current: 1.82000005245
charge: 0.0
capacity: 0.0
design_capacity: 0.0
percentage: 0.0
power_supply_status: 0
power_supply_health: 0
power_supply_technology: 0
present: False
cell_voltage: []
location: ''
serial_number: ''
---
header: 
  seq: 644
  stamp: 
    secs: 1658818128
    nsecs:  25738000
  frame_id: "base_footprint"
voltage: 11.8940000534
current: 0.949999988079
charge: 0.0
capacity: 0.0
design_capacity: 0.0
percentage: 0.0
power_supply_status: 0
power_supply_health: 0
power_supply_technology: 0
present: False
cell_voltage: []
location: ''
serial_number: ''
---
header: 
  seq: 645
  stamp: 
    secs: 1658818129
    nsecs:  25882005
  frame_id: "base_footprint"
voltage: 11.7279996872
current: 0.916000008583
charge: 0.0
capacity: 0.0
design_capacity: 0.0
percentage: 0.0
power_supply_status: 0
power_supply_health: 0
power_supply_technology: 0
present: False
cell_voltage: []
location: ''
serial_number: ''
---
header: 
  seq: 646
  stamp: 
    secs: 1658818130
    nsecs:  26245117
  frame_id: "base_footprint"
voltage: 11.7419996262
current: 0.929000020027
charge: 0.0
capacity: 0.0
design_capacity: 0.0
percentage: 0.0
power_supply_status: 0
power_supply_health: 0
power_supply_technology: 0
present: False
cell_voltage: []
location: ''
serial_number: ''
---
header: 
  seq: 647
  stamp: 
    secs: 1658818131
    nsecs:  25943994
  frame_id: "base_footprint"
voltage: 11.7469997406
current: 0.708000004292
charge: 0.0
capacity: 0.0
design_capacity: 0.0
percentage: 0.0
power_supply_status: 0
power_supply_health: 0
power_supply_technology: 0
present: False
cell_voltage: []
location: ''
serial_number: ''
---
header: 
  seq: 648
  stamp: 
    secs: 1658818132
    nsecs:  25655031
  frame_id: "base_footprint"
voltage: 11.7709999084
current: 0.644999980927
charge: 0.0
capacity: 0.0
design_capacity: 0.0
percentage: 0.0
power_supply_status: 0
power_supply_health: 0
power_supply_technology: 0
present: False
cell_voltage: []
location: ''
serial_number: ''
---
header: 
  seq: 649
  stamp: 
    secs: 1658818133
    nsecs:  26510953
  frame_id: "base_footprint"
voltage: 11.8420000076
current: 0.949999988079
charge: 0.0
capacity: 0.0
design_capacity: 0.0
percentage: 0.0
power_supply_status: 0
power_supply_health: 0
power_supply_technology: 0
present: False
cell_voltage: []
location: ''
serial_number: ''
---
header: 
  seq: 650
  stamp: 
    secs: 1658818134
    nsecs:  25717973
  frame_id: "base_footprint"
voltage: 11.8470001221
current: 0.270000010729
charge: 0.0
capacity: 0.0
design_capacity: 0.0
percentage: 0.0
power_supply_status: 0
power_supply_health: 0
power_supply_technology: 0
present: False
cell_voltage: []
location: ''
serial_number: ''
---
header: 
  seq: 651
  stamp: 
    secs: 1658818135
    nsecs:  26820898
  frame_id: "base_footprint"
voltage: 11.8800001144
current: 0.432999998331
charge: 0.0
capacity: 0.0
design_capacity: 0.0
percentage: 0.0
power_supply_status: 0
power_supply_health: 0
power_supply_technology: 0
present: False
cell_voltage: []
location: ''
serial_number: ''
---
header: 
  seq: 652
  stamp: 
    secs: 1658818136
    nsecs:  25810956
  frame_id: "base_footprint"
voltage: 11.9040002823
current: 0.291000008583
charge: 0.0
capacity: 0.0
design_capacity: 0.0
percentage: 0.0
power_supply_status: 0
power_supply_health: 0
power_supply_technology: 0
present: False
cell_voltage: []
location: ''
serial_number: ''
---
header: 
  seq: 653
  stamp: 
    secs: 1658818137
    nsecs:  26734113
  frame_id: "base_footprint"
voltage: 11.8850002289
current: 0.73299998045
charge: 0.0
capacity: 0.0
design_capacity: 0.0
percentage: 0.0
power_supply_status: 0
power_supply_health: 0
power_supply_technology: 0
present: False
cell_voltage: []
location: ''
serial_number: ''
---
header: 
  seq: 654
  stamp: 
    secs: 1658818138
    nsecs:  25934934
  frame_id: "base_footprint"
voltage: 11.8470001221
current: 0.828999996185
charge: 0.0
capacity: 0.0
design_capacity: 0.0
percentage: 0.0
power_supply_status: 0
power_supply_health: 0
power_supply_technology: 0
present: False
cell_voltage: []
location: ''
serial_number: ''
---
header: 
  seq: 655
  stamp: 
    secs: 1658818139
    nsecs:  25803089
  frame_id: "base_footprint"
voltage: 11.8229999542
current: 0.216000005603
charge: 0.0
capacity: 0.0
design_capacity: 0.0
percentage: 0.0
power_supply_status: 0
power_supply_health: 0
power_supply_technology: 0
present: False
cell_voltage: []
location: ''
serial_number: ''
---
header: 
  seq: 656
  stamp: 
    secs: 1658818140
    nsecs:  25938034
  frame_id: "base_footprint"
voltage: 11.8129997253
current: 0.824999988079
charge: 0.0
capacity: 0.0
design_capacity: 0.0
percentage: 0.0
power_supply_status: 0
power_supply_health: 0
power_supply_technology: 0
present: False
cell_voltage: []
location: ''
serial_number: ''
---
header: 
  seq: 657
  stamp: 
    secs: 1658818141
    nsecs:  26060104
  frame_id: "base_footprint"
voltage: 11.888999939
current: 0.495000004768
charge: 0.0
capacity: 0.0
design_capacity: 0.0
percentage: 0.0
power_supply_status: 0
power_supply_health: 0
power_supply_technology: 0
present: False
cell_voltage: []
location: ''
serial_number: ''
---
header: 
  seq: 658
  stamp: 
    secs: 1658818142
    nsecs:  25744915
  frame_id: "base_footprint"
voltage: 11.8280000687
current: 0.666000008583
charge: 0.0
capacity: 0.0
design_capacity: 0.0
percentage: 0.0
power_supply_status: 0
power_supply_health: 0
power_supply_technology: 0
present: False
cell_voltage: []
location: ''
serial_number: ''
---
header: 
  seq: 659
  stamp: 
    secs: 1658818143
    nsecs:  25918006
  frame_id: "base_footprint"
voltage: 11.8470001221
current: 0.800000011921
charge: 0.0
capacity: 0.0
design_capacity: 0.0
percentage: 0.0
power_supply_status: 0
power_supply_health: 0
power_supply_technology: 0
present: False
cell_voltage: []
location: ''
serial_number: ''
---
header: 
  seq: 660
  stamp: 
    secs: 1658818144
    nsecs:  25933027
  frame_id: "base_footprint"
voltage: 11.875
current: 0.629000008106
charge: 0.0
capacity: 0.0
design_capacity: 0.0
percentage: 0.0
power_supply_status: 0
power_supply_health: 0
power_supply_technology: 0
present: False
cell_voltage: []
location: ''
serial_number: ''
---
header: 
  seq: 661
  stamp: 
    secs: 1658818145
    nsecs:  25922060
  frame_id: "base_footprint"
voltage: 11.875
current: 0.219999998808
charge: 0.0
capacity: 0.0
design_capacity: 0.0
percentage: 0.0
power_supply_status: 0
power_supply_health: 0
power_supply_technology: 0
present: False
cell_voltage: []
location: ''
serial_number: ''
---
header: 
  seq: 662
  stamp: 
    secs: 1658818146
    nsecs:  25788068
  frame_id: "base_footprint"
voltage: 11.9650001526
current: 2.89499998093
charge: 0.0
capacity: 0.0
design_capacity: 0.0
percentage: 0.0
power_supply_status: 0
power_supply_health: 0
power_supply_technology: 0
present: False
cell_voltage: []
location: ''
serial_number: ''
---
header: 
  seq: 663
  stamp: 
    secs: 1658818147
    nsecs:  26366949
  frame_id: "base_footprint"
voltage: 11.875
current: 0.978999972343
charge: 0.0
capacity: 0.0
design_capacity: 0.0
percentage: 0.0
power_supply_status: 0
power_supply_health: 0
power_supply_technology: 0
present: False
cell_voltage: []
location: ''
serial_number: ''
---
header: 
  seq: 664
  stamp: 
    secs: 1658818148
    nsecs:  26535987
  frame_id: "base_footprint"
voltage: 11.7989997864
current: 0.20000000298
charge: 0.0
capacity: 0.0
design_capacity: 0.0
percentage: 0.0
power_supply_status: 0
power_supply_health: 0
power_supply_technology: 0
present: False
cell_voltage: []
location: ''
serial_number: ''
---
header: 
  seq: 665
  stamp: 
    secs: 1658818149
    nsecs:  27095079
  frame_id: "base_footprint"
voltage: 11.8940000534
current: 0.337000012398
charge: 0.0
capacity: 0.0
design_capacity: 0.0
percentage: 0.0
power_supply_status: 0
power_supply_health: 0
power_supply_technology: 0
present: False
cell_voltage: []
location: ''
serial_number: ''
---
header: 
  seq: 666
  stamp: 
    secs: 1658818150
    nsecs:  25815963
  frame_id: "base_footprint"
voltage: 11.9180002213
current: 0.574999988079
charge: 0.0
capacity: 0.0
design_capacity: 0.0
percentage: 0.0
power_supply_status: 0
power_supply_health: 0
power_supply_technology: 0
present: False
cell_voltage: []
location: ''
serial_number: ''
---
header: 
  seq: 667
  stamp: 
    secs: 1658818151
    nsecs:  26009082
  frame_id: "base_footprint"
voltage: 11.8509998322
current: 0.569999992847
charge: 0.0
capacity: 0.0
design_capacity: 0.0
percentage: 0.0
power_supply_status: 0
power_supply_health: 0
power_supply_technology: 0
present: False
cell_voltage: []
location: ''
serial_number: ''
---
header: 
  seq: 668
  stamp: 
    secs: 1658818152
    nsecs:  25584936
  frame_id: "base_footprint"
voltage: 11.8280000687
current: 0.22499999404
charge: 0.0
capacity: 0.0
design_capacity: 0.0
percentage: 0.0
power_supply_status: 0
power_supply_health: 0
power_supply_technology: 0
present: False
cell_voltage: []
location: ''
serial_number: ''
---
header: 
  seq: 669
  stamp: 
    secs: 1658818153
    nsecs:  26293992
  frame_id: "base_footprint"
voltage: 11.9079999924
current: 0.203999996185
charge: 0.0
capacity: 0.0
design_capacity: 0.0
percentage: 0.0
power_supply_status: 0
power_supply_health: 0
power_supply_technology: 0
present: False
cell_voltage: []
location: ''
serial_number: ''
---
header: 
  seq: 670
  stamp: 
    secs: 1658818154
    nsecs:  26119947
  frame_id: "base_footprint"
voltage: 11.9750003815
current: 0.20000000298
charge: 0.0
capacity: 0.0
design_capacity: 0.0
percentage: 0.0
power_supply_status: 0
power_supply_health: 0
power_supply_technology: 0
present: False
cell_voltage: []
location: ''
serial_number: ''
---
header: 
  seq: 671
  stamp: 
    secs: 1658818155
    nsecs:  27534008
  frame_id: "base_footprint"
voltage: 11.984000206
current: 1.16600000858
charge: 0.0
capacity: 0.0
design_capacity: 0.0
percentage: 0.0
power_supply_status: 0
power_supply_health: 0
power_supply_technology: 0
present: False
cell_voltage: []
location: ''
serial_number: ''
---
header: 
  seq: 672
  stamp: 
    secs: 1658818156
    nsecs:  25882959
  frame_id: "base_footprint"
voltage: 11.8039999008
current: 0.940999984741
charge: 0.0
capacity: 0.0
design_capacity: 0.0
percentage: 0.0
power_supply_status: 0
power_supply_health: 0
power_supply_technology: 0
present: False
cell_voltage: []
location: ''
serial_number: ''
---
header: 
  seq: 673
  stamp: 
    secs: 1658818157
    nsecs:  26392936
  frame_id: "base_footprint"
voltage: 11.7089996338
current: 0.925000011921
charge: 0.0
capacity: 0.0
design_capacity: 0.0
percentage: 0.0
power_supply_status: 0
power_supply_health: 0
power_supply_technology: 0
present: False
cell_voltage: []
location: ''
serial_number: ''
---
header: 
  seq: 674
  stamp: 
    secs: 1658818158
    nsecs:  26159048
  frame_id: "base_footprint"
voltage: 11.718000412
current: 0.920000016689
charge: 0.0
capacity: 0.0
design_capacity: 0.0
percentage: 0.0
power_supply_status: 0
power_supply_health: 0
power_supply_technology: 0
present: False
cell_voltage: []
location: ''
serial_number: ''
---
header: 
  seq: 675
  stamp: 
    secs: 1658818159
    nsecs:  25824069
  frame_id: "base_footprint"
voltage: 11.7139997482
current: 0.916000008583
charge: 0.0
capacity: 0.0
design_capacity: 0.0
percentage: 0.0
power_supply_status: 0
power_supply_health: 0
power_supply_technology: 0
present: False
cell_voltage: []
location: ''
serial_number: ''
---
header: 
  seq: 676
  stamp: 
    secs: 1658818160
    nsecs:  26262998
  frame_id: "base_footprint"
voltage: 11.718000412
current: 0.907999992371
charge: 0.0
capacity: 0.0
design_capacity: 0.0
percentage: 0.0
power_supply_status: 0
power_supply_health: 0
power_supply_technology: 0
present: False
cell_voltage: []
location: ''
serial_number: ''
---
header: 
  seq: 677
  stamp: 
    secs: 1658818161
    nsecs:  25542974
  frame_id: "base_footprint"
voltage: 11.7279996872
current: 0.933000028133
charge: 0.0
capacity: 0.0
design_capacity: 0.0
percentage: 0.0
power_supply_status: 0
power_supply_health: 0
power_supply_technology: 0
present: False
cell_voltage: []
location: ''
serial_number: ''
---
header: 
  seq: 678
  stamp: 
    secs: 1658818162
    nsecs:  26364088
  frame_id: "base_footprint"
voltage: 11.7229995728
current: 0.920000016689
charge: 0.0
capacity: 0.0
design_capacity: 0.0
percentage: 0.0
power_supply_status: 0
power_supply_health: 0
power_supply_technology: 0
present: False
cell_voltage: []
location: ''
serial_number: ''
---
header: 
  seq: 679
  stamp: 
    secs: 1658818163
    nsecs:  25722026
  frame_id: "base_footprint"
voltage: 11.7229995728
current: 0.0869999974966
charge: 0.0
capacity: 0.0
design_capacity: 0.0
percentage: 0.0
power_supply_status: 0
power_supply_health: 0
power_supply_technology: 0
present: False
cell_voltage: []
location: ''
serial_number: ''
---
header: 
  seq: 680
  stamp: 
    secs: 1658818164
    nsecs:  25862932
  frame_id: "base_footprint"
voltage: 11.8319997787
current: 0.216000005603
charge: 0.0
capacity: 0.0
design_capacity: 0.0
percentage: 0.0
power_supply_status: 0
power_supply_health: 0
power_supply_technology: 0
present: False
cell_voltage: []
location: ''
serial_number: ''
---
header: 
  seq: 681
  stamp: 
    secs: 1658818165
    nsecs:  26309967
  frame_id: "base_footprint"
voltage: 11.9750003815
current: 0.208000004292
charge: 0.0
capacity: 0.0
design_capacity: 0.0
percentage: 0.0
power_supply_status: 0
power_supply_health: 0
power_supply_technology: 0
present: False
cell_voltage: []
location: ''
serial_number: ''
---
header: 
  seq: 682
  stamp: 
    secs: 1658818166
    nsecs:  26757955
  frame_id: "base_footprint"
voltage: 11.9799995422
current: 0.20000000298
charge: 0.0
capacity: 0.0
design_capacity: 0.0
percentage: 0.0
power_supply_status: 0
power_supply_health: 0
power_supply_technology: 0
present: False
cell_voltage: []
location: ''
serial_number: ''
---
header: 
  seq: 683
  stamp: 
    secs: 1658818167
    nsecs:  25629043
  frame_id: "base_footprint"
voltage: 11.9750003815
current: 0.211999997497
charge: 0.0
capacity: 0.0
design_capacity: 0.0
percentage: 0.0
power_supply_status: 0
power_supply_health: 0
power_supply_technology: 0
present: False
cell_voltage: []
location: ''
serial_number: ''
---
header: 
  seq: 684
  stamp: 
    secs: 1658818168
    nsecs:  25803089
  frame_id: "base_footprint"
voltage: 11.9650001526
current: 0.953999996185
charge: 0.0
capacity: 0.0
design_capacity: 0.0
percentage: 0.0
power_supply_status: 0
power_supply_health: 0
power_supply_technology: 0
present: False
cell_voltage: []
location: ''
serial_number: ''
---
header: 
  seq: 685
  stamp: 
    secs: 1658818169
    nsecs:  25609016
  frame_id: "base_footprint"
voltage: 11.8509998322
current: 0.84500002861
charge: 0.0
capacity: 0.0
design_capacity: 0.0
percentage: 0.0
power_supply_status: 0
power_supply_health: 0
power_supply_technology: 0
present: False
cell_voltage: []
location: ''
serial_number: ''
---
header: 
  seq: 686
  stamp: 
    secs: 1658818170
    nsecs:  26144981
  frame_id: "base_footprint"
voltage: 11.779999733
current: 0.861999988556
charge: 0.0
capacity: 0.0
design_capacity: 0.0
percentage: 0.0
power_supply_status: 0
power_supply_health: 0
power_supply_technology: 0
present: False
cell_voltage: []
location: ''
serial_number: ''
---
header: 
  seq: 687
  stamp: 
    secs: 1658818171
    nsecs:  25800943
  frame_id: "base_footprint"
voltage: 11.7899999619
current: 0.208000004292
charge: 0.0
capacity: 0.0
design_capacity: 0.0
percentage: 0.0
power_supply_status: 0
power_supply_health: 0
power_supply_technology: 0
present: False
cell_voltage: []
location: ''
serial_number: ''
---
header: 
  seq: 688
  stamp: 
    secs: 1658818172
    nsecs:  26283025
  frame_id: "base_footprint"
voltage: 11.8990001678
current: 0.208000004292
charge: 0.0
capacity: 0.0
design_capacity: 0.0
percentage: 0.0
power_supply_status: 0
power_supply_health: 0
power_supply_technology: 0
present: False
cell_voltage: []
location: ''
serial_number: ''
---
header: 
  seq: 689
  stamp: 
    secs: 1658818173
    nsecs:  25887012
  frame_id: "base_footprint"
voltage: 11.9610004425
current: 1.28699994087
charge: 0.0
capacity: 0.0
design_capacity: 0.0
percentage: 0.0
power_supply_status: 0
power_supply_health: 0
power_supply_technology: 0
present: False
cell_voltage: []
location: ''
serial_number: ''
---
header: 
  seq: 690
  stamp: 
    secs: 1658818174
    nsecs:  25681972
  frame_id: "base_footprint"
voltage: 11.7849998474
current: 0.920000016689
charge: 0.0
capacity: 0.0
design_capacity: 0.0
percentage: 0.0
power_supply_status: 0
power_supply_health: 0
power_supply_technology: 0
present: False
cell_voltage: []
location: ''
serial_number: ''
---
header: 
  seq: 691
  stamp: 
    secs: 1658818175
    nsecs:  26716947
  frame_id: "base_footprint"
voltage: 11.6949996948
current: 0.936999976635
charge: 0.0
capacity: 0.0
design_capacity: 0.0
percentage: 0.0
power_supply_status: 0
power_supply_health: 0
power_supply_technology: 0
present: False
cell_voltage: []
location: ''
serial_number: ''
---
header: 
  seq: 692
  stamp: 
    secs: 1658818176
    nsecs:  26449918
  frame_id: "base_footprint"
voltage: 11.718000412
current: 0.949999988079
charge: 0.0
capacity: 0.0
design_capacity: 0.0
percentage: 0.0
power_supply_status: 0
power_supply_health: 0
power_supply_technology: 0
present: False
cell_voltage: []
location: ''
serial_number: ''
---
header: 
  seq: 693
  stamp: 
    secs: 1658818177
    nsecs:  26765108
  frame_id: "base_footprint"
voltage: 11.7229995728
current: 0.933000028133
charge: 0.0
capacity: 0.0
design_capacity: 0.0
percentage: 0.0
power_supply_status: 0
power_supply_health: 0
power_supply_technology: 0
present: False
cell_voltage: []
location: ''
serial_number: ''
---
header: 
  seq: 694
  stamp: 
    secs: 1658818178
    nsecs:  27192115
  frame_id: "base_footprint"
voltage: 11.7329998016
current: 0.929000020027
charge: 0.0
capacity: 0.0
design_capacity: 0.0
percentage: 0.0
power_supply_status: 0
power_supply_health: 0
power_supply_technology: 0
present: False
cell_voltage: []
location: ''
serial_number: ''
---
header: 
  seq: 695
  stamp: 
    secs: 1658818179
    nsecs:  26998043
  frame_id: "base_footprint"
voltage: 11.718000412
current: 0.966000020504
charge: 0.0
capacity: 0.0
design_capacity: 0.0
percentage: 0.0
power_supply_status: 0
power_supply_health: 0
power_supply_technology: 0
present: False
cell_voltage: []
location: ''
serial_number: ''
---
header: 
  seq: 696
  stamp: 
    secs: 1658818180
    nsecs:  26186943
  frame_id: "base_footprint"
voltage: 11.718000412
current: 0.944999992847
charge: 0.0
capacity: 0.0
design_capacity: 0.0
percentage: 0.0
power_supply_status: 0
power_supply_health: 0
power_supply_technology: 0
present: False
cell_voltage: []
location: ''
serial_number: ''
---
header: 
  seq: 697
  stamp: 
    secs: 1658818181
    nsecs:   5656957
  frame_id: "base_footprint"
voltage: 11.7989997864
current: 0.208000004292
charge: 0.0
capacity: 0.0
design_capacity: 0.0
percentage: 0.0
power_supply_status: 0
power_supply_health: 0
power_supply_technology: 0
present: False
cell_voltage: []
location: ''
serial_number: ''
---
header: 
  seq: 698
  stamp: 
    secs: 1658818182
    nsecs:  25655031
  frame_id: "base_footprint"
voltage: 11.9560003281
current: 0.211999997497
charge: 0.0
capacity: 0.0
design_capacity: 0.0
percentage: 0.0
power_supply_status: 0
power_supply_health: 0
power_supply_technology: 0
present: False
cell_voltage: []
location: ''
serial_number: ''
---
header: 
  seq: 699
  stamp: 
    secs: 1658818183
    nsecs:  26298046
  frame_id: "base_footprint"
voltage: 11.9610004425
current: 0.211999997497
charge: 0.0
capacity: 0.0
design_capacity: 0.0
percentage: 0.0
power_supply_status: 0
power_supply_health: 0
power_supply_technology: 0
present: False
cell_voltage: []
location: ''
serial_number: ''
---
header: 
  seq: 700
  stamp: 
    secs: 1658818184
    nsecs:  26356935
  frame_id: "base_footprint"
voltage: 11.9650001526
current: 0.203999996185
charge: 0.0
capacity: 0.0
design_capacity: 0.0
percentage: 0.0
power_supply_status: 0
power_supply_health: 0
power_supply_technology: 0
present: False
cell_voltage: []
location: ''
serial_number: ''
---
header: 
  seq: 701
  stamp: 
    secs: 1658818185
    nsecs:  25988101
  frame_id: "base_footprint"
voltage: 11.970000267
current: 0.211999997497
charge: 0.0
capacity: 0.0
design_capacity: 0.0
percentage: 0.0
power_supply_status: 0
power_supply_health: 0
power_supply_technology: 0
present: False
cell_voltage: []
location: ''
serial_number: ''
---
header: 
  seq: 702
  stamp: 
    secs: 1658818186
    nsecs:   6422042
  frame_id: "base_footprint"
voltage: 11.9650001526
current: 0.20000000298
charge: 0.0
capacity: 0.0
design_capacity: 0.0
percentage: 0.0
power_supply_status: 0
power_supply_health: 0
power_supply_technology: 0
present: False
cell_voltage: []
location: ''
serial_number: ''
---
header: 
  seq: 703
  stamp: 
    secs: 1658818187
    nsecs:  26021003
  frame_id: "base_footprint"
voltage: 11.9650001526
current: 0.208000004292
charge: 0.0
capacity: 0.0
design_capacity: 0.0
percentage: 0.0
power_supply_status: 0
power_supply_health: 0
power_supply_technology: 0
present: False
cell_voltage: []
location: ''
serial_number: ''
---
header: 
  seq: 704
  stamp: 
    secs: 1658818188
    nsecs:  25798082
  frame_id: "base_footprint"
voltage: 11.9750003815
current: 0.216000005603
charge: 0.0
capacity: 0.0
design_capacity: 0.0
percentage: 0.0
power_supply_status: 0
power_supply_health: 0
power_supply_technology: 0
present: False
cell_voltage: []
location: ''
serial_number: ''
---
header: 
  seq: 705
  stamp: 
    secs: 1658818189
    nsecs:  26043891
  frame_id: "base_footprint"
voltage: 11.9650001526
current: 0.208000004292
charge: 0.0
capacity: 0.0
design_capacity: 0.0
percentage: 0.0
power_supply_status: 0
power_supply_health: 0
power_supply_technology: 0
present: False
cell_voltage: []
location: ''
serial_number: ''
---
header: 
  seq: 706
  stamp: 
    secs: 1658818190
    nsecs:  26519060
  frame_id: "base_footprint"
voltage: 11.9610004425
current: 0.211999997497
charge: 0.0
capacity: 0.0
design_capacity: 0.0
percentage: 0.0
power_supply_status: 0
power_supply_health: 0
power_supply_technology: 0
present: False
cell_voltage: []
location: ''
serial_number: ''
---
header: 
  seq: 707
  stamp: 
    secs: 1658818191
    nsecs:  26031017
  frame_id: "base_footprint"
voltage: 11.9610004425
current: 0.203999996185
charge: 0.0
capacity: 0.0
design_capacity: 0.0
percentage: 0.0
power_supply_status: 0
power_supply_health: 0
power_supply_technology: 0
present: False
cell_voltage: []
location: ''
serial_number: ''
---
header: 
  seq: 708
  stamp: 
    secs: 1658818192
    nsecs:  25832891
  frame_id: "base_footprint"
voltage: 11.9650001526
current: 0.203999996185
charge: 0.0
capacity: 0.0
design_capacity: 0.0
percentage: 0.0
power_supply_status: 0
power_supply_health: 0
power_supply_technology: 0
present: False
cell_voltage: []
location: ''
serial_number: ''
---
header: 
  seq: 709
  stamp: 
    secs: 1658818193
    nsecs:  25865077
  frame_id: "base_footprint"
voltage: 11.970000267
current: 0.203999996185
charge: 0.0
capacity: 0.0
design_capacity: 0.0
percentage: 0.0
power_supply_status: 0
power_supply_health: 0
power_supply_technology: 0
present: False
cell_voltage: []
location: ''
serial_number: ''
---
header: 
  seq: 710
  stamp: 
    secs: 1658818194
    nsecs:   5942106
  frame_id: "base_footprint"
voltage: 11.9650001526
current: 0.216000005603
charge: 0.0
capacity: 0.0
design_capacity: 0.0
percentage: 0.0
power_supply_status: 0
power_supply_health: 0
power_supply_technology: 0
present: False
cell_voltage: []
location: ''
serial_number: ''
---
header: 
  seq: 711
  stamp: 
    secs: 1658818195
    nsecs:  26163101
  frame_id: "base_footprint"
voltage: 11.970000267
current: 0.190999999642
charge: 0.0
capacity: 0.0
design_capacity: 0.0
percentage: 0.0
power_supply_status: 0
power_supply_health: 0
power_supply_technology: 0
present: False
cell_voltage: []
location: ''
serial_number: ''
---
header: 
  seq: 712
  stamp: 
    secs: 1658818196
    nsecs:  28537034
  frame_id: "base_footprint"
voltage: 11.970000267
current: 0.208000004292
charge: 0.0
capacity: 0.0
design_capacity: 0.0
percentage: 0.0
power_supply_status: 0
power_supply_health: 0
power_supply_technology: 0
present: False
cell_voltage: []
location: ''
serial_number: ''
---
header: 
  seq: 713
  stamp: 
    secs: 1658818197
    nsecs:  25758028
  frame_id: "base_footprint"
voltage: 11.9750003815
current: 0.208000004292
charge: 0.0
capacity: 0.0
design_capacity: 0.0
percentage: 0.0
power_supply_status: 0
power_supply_health: 0
power_supply_technology: 0
present: False
cell_voltage: []
location: ''
serial_number: ''
---
header: 
  seq: 714
  stamp: 
    secs: 1658818198
    nsecs:   5835056
  frame_id: "base_footprint"
voltage: 11.9650001526
current: 0.208000004292
charge: 0.0
capacity: 0.0
design_capacity: 0.0
percentage: 0.0
power_supply_status: 0
power_supply_health: 0
power_supply_technology: 0
present: False
cell_voltage: []
location: ''
serial_number: ''
---
header: 
  seq: 715
  stamp: 
    secs: 1658818199
    nsecs:  25755882
  frame_id: "base_footprint"
voltage: 11.984000206
current: 0.208000004292
charge: 0.0
capacity: 0.0
design_capacity: 0.0
percentage: 0.0
power_supply_status: 0
power_supply_health: 0
power_supply_technology: 0
present: False
cell_voltage: []
location: ''
serial_number: ''
---
header: 
  seq: 716
  stamp: 
    secs: 1658818200
    nsecs:  25697946
  frame_id: "base_footprint"
voltage: 11.970000267
current: 0.203999996185
charge: 0.0
capacity: 0.0
design_capacity: 0.0
percentage: 0.0
power_supply_status: 0
power_supply_health: 0
power_supply_technology: 0
present: False
cell_voltage: []
location: ''
serial_number: ''
---
header: 
  seq: 717
  stamp: 
    secs: 1658818201
    nsecs:  25659084
  frame_id: "base_footprint"
voltage: 11.9650001526
current: 0.208000004292
charge: 0.0
capacity: 0.0
design_capacity: 0.0
percentage: 0.0
power_supply_status: 0
power_supply_health: 0
power_supply_technology: 0
present: False
cell_voltage: []
location: ''
serial_number: ''
---
header: 
  seq: 718
  stamp: 
    secs: 1658818202
    nsecs:  25820016
  frame_id: "base_footprint"
voltage: 11.9650001526
current: 0.208000004292
charge: 0.0
capacity: 0.0
design_capacity: 0.0
percentage: 0.0
power_supply_status: 0
power_supply_health: 0
power_supply_technology: 0
present: False
cell_voltage: []
location: ''
serial_number: ''
---
header: 
  seq: 719
  stamp: 
    secs: 1658818203
    nsecs:  26057958
  frame_id: "base_footprint"
voltage: 11.9650001526
current: 0.203999996185
charge: 0.0
capacity: 0.0
design_capacity: 0.0
percentage: 0.0
power_supply_status: 0
power_supply_health: 0
power_supply_technology: 0
present: False
cell_voltage: []
location: ''
serial_number: ''
---
header: 
  seq: 720
  stamp: 
    secs: 1658818204
    nsecs:  26114940
  frame_id: "base_footprint"
voltage: 11.970000267
current: 0.208000004292
charge: 0.0
capacity: 0.0
design_capacity: 0.0
percentage: 0.0
power_supply_status: 0
power_supply_health: 0
power_supply_technology: 0
present: False
cell_voltage: []
location: ''
serial_number: ''
---
header: 
  seq: 721
  stamp: 
    secs: 1658818205
    nsecs:  26607990
  frame_id: "base_footprint"
voltage: 11.9650001526
current: 0.203999996185
charge: 0.0
capacity: 0.0
design_capacity: 0.0
percentage: 0.0
power_supply_status: 0
power_supply_health: 0
power_supply_technology: 0
present: False
cell_voltage: []
location: ''
serial_number: ''
---
header: 
  seq: 722
  stamp: 
    secs: 1658818206
    nsecs:  26314973
  frame_id: "base_footprint"
voltage: 11.970000267
current: 0.20000000298
charge: 0.0
capacity: 0.0
design_capacity: 0.0
percentage: 0.0
power_supply_status: 0
power_supply_health: 0
power_supply_technology: 0
present: False
cell_voltage: []
location: ''
serial_number: ''
---
header: 
  seq: 723
  stamp: 
    secs: 1658818207
    nsecs:  26221036
  frame_id: "base_footprint"
voltage: 11.9610004425
current: 0.203999996185
charge: 0.0
capacity: 0.0
design_capacity: 0.0
percentage: 0.0
power_supply_status: 0
power_supply_health: 0
power_supply_technology: 0
present: False
cell_voltage: []
location: ''
serial_number: ''
---
header: 
  seq: 724
  stamp: 
    secs: 1658818208
    nsecs:  25660991
  frame_id: "base_footprint"
voltage: 11.9650001526
current: 0.203999996185
charge: 0.0
capacity: 0.0
design_capacity: 0.0
percentage: 0.0
power_supply_status: 0
power_supply_health: 0
power_supply_technology: 0
present: False
cell_voltage: []
location: ''
serial_number: ''
---
header: 
  seq: 725
  stamp: 
    secs: 1658818209
    nsecs:  26642084
  frame_id: "base_footprint"
voltage: 11.9650001526
current: 0.216000005603
charge: 0.0
capacity: 0.0
design_capacity: 0.0
percentage: 0.0
power_supply_status: 0
power_supply_health: 0
power_supply_technology: 0
present: False
cell_voltage: []
location: ''
serial_number: ''
---
header: 
  seq: 726
  stamp: 
    secs: 1658818210
    nsecs:  25829076
  frame_id: "base_footprint"
voltage: 11.984000206
current: 0.20000000298
charge: 0.0
capacity: 0.0
design_capacity: 0.0
percentage: 0.0
power_supply_status: 0
power_supply_health: 0
power_supply_technology: 0
present: False
cell_voltage: []
location: ''
serial_number: ''
---
header: 
  seq: 727
  stamp: 
    secs: 1658818211
    nsecs:   6159067
  frame_id: "base_footprint"
voltage: 11.9750003815
current: 0.219999998808
charge: 0.0
capacity: 0.0
design_capacity: 0.0
percentage: 0.0
power_supply_status: 0
power_supply_health: 0
power_supply_technology: 0
present: False
cell_voltage: []
location: ''
serial_number: ''
---
header: 
  seq: 728
  stamp: 
    secs: 1658818212
    nsecs:  27399063
  frame_id: "base_footprint"
voltage: 11.9750003815
current: 0.203999996185
charge: 0.0
capacity: 0.0
design_capacity: 0.0
percentage: 0.0
power_supply_status: 0
power_supply_health: 0
power_supply_technology: 0
present: False
cell_voltage: []
location: ''
serial_number: ''
---
header: 
  seq: 729
  stamp: 
    secs: 1658818213
    nsecs:  26343107
  frame_id: "base_footprint"
voltage: 11.970000267
current: 0.20000000298
charge: 0.0
capacity: 0.0
design_capacity: 0.0
percentage: 0.0
power_supply_status: 0
power_supply_health: 0
power_supply_technology: 0
present: False
cell_voltage: []
location: ''
serial_number: ''
---
header: 
  seq: 730
  stamp: 
    secs: 1658818214
    nsecs:  26508092
  frame_id: "base_footprint"
voltage: 11.984000206
current: 0.194999992847
charge: 0.0
capacity: 0.0
design_capacity: 0.0
percentage: 0.0
power_supply_status: 0
power_supply_health: 0
power_supply_technology: 0
present: False
cell_voltage: []
location: ''
serial_number: ''
---
header: 
  seq: 731
  stamp: 
    secs: 1658818215
    nsecs:  26340007
  frame_id: "base_footprint"
voltage: 11.9750003815
current: 0.203999996185
charge: 0.0
capacity: 0.0
design_capacity: 0.0
percentage: 0.0
power_supply_status: 0
power_supply_health: 0
power_supply_technology: 0
present: False
cell_voltage: []
location: ''
serial_number: ''
---
header: 
  seq: 732
  stamp: 
    secs: 1658818216
    nsecs:  26012897
  frame_id: "base_footprint"
voltage: 11.9650001526
current: 0.216000005603
charge: 0.0
capacity: 0.0
design_capacity: 0.0
percentage: 0.0
power_supply_status: 0
power_supply_health: 0
power_supply_technology: 0
present: False
cell_voltage: []
location: ''
serial_number: ''
---
header: 
  seq: 733
  stamp: 
    secs: 1658818217
    nsecs:   6041049
  frame_id: "base_footprint"
voltage: 11.9650001526
current: 0.208000004292
charge: 0.0
capacity: 0.0
design_capacity: 0.0
percentage: 0.0
power_supply_status: 0
power_supply_health: 0
power_supply_technology: 0
present: False
cell_voltage: []
location: ''
serial_number: ''
---
header: 
  seq: 734
  stamp: 
    secs: 1658818218
    nsecs:  26323080
  frame_id: "base_footprint"
voltage: 11.9610004425
current: 0.203999996185
charge: 0.0
capacity: 0.0
design_capacity: 0.0
percentage: 0.0
power_supply_status: 0
power_supply_health: 0
power_supply_technology: 0
present: False
cell_voltage: []
location: ''
serial_number: ''
---
header: 
  seq: 735
  stamp: 
    secs: 1658818219
    nsecs:  25933027
  frame_id: "base_footprint"
voltage: 11.9750003815
current: 0.203999996185
charge: 0.0
capacity: 0.0
design_capacity: 0.0
percentage: 0.0
power_supply_status: 0
power_supply_health: 0
power_supply_technology: 0
present: False
cell_voltage: []
location: ''
serial_number: ''
---
header: 
  seq: 736
  stamp: 
    secs: 1658818220
    nsecs:   5706071
  frame_id: "base_footprint"
voltage: 11.970000267
current: 0.211999997497
charge: 0.0
capacity: 0.0
design_capacity: 0.0
percentage: 0.0
power_supply_status: 0
power_supply_health: 0
power_supply_technology: 0
present: False
cell_voltage: []
location: ''
serial_number: ''
---
header: 
  seq: 737
  stamp: 
    secs: 1658818221
    nsecs:  25669097
  frame_id: "base_footprint"
voltage: 11.9750003815
current: 0.208000004292
charge: 0.0
capacity: 0.0
design_capacity: 0.0
percentage: 0.0
power_supply_status: 0
power_supply_health: 0
power_supply_technology: 0
present: False
cell_voltage: []
location: ''
serial_number: ''
---
header: 
  seq: 738
  stamp: 
    secs: 1658818222
    nsecs:  26124954
  frame_id: "base_footprint"
voltage: 11.9799995422
current: 0.203999996185
charge: 0.0
capacity: 0.0
design_capacity: 0.0
percentage: 0.0
power_supply_status: 0
power_supply_health: 0
power_supply_technology: 0
present: False
cell_voltage: []
location: ''
serial_number: ''
---
header: 
  seq: 739
  stamp: 
    secs: 1658818223
    nsecs:  25808095
  frame_id: "base_footprint"
voltage: 11.9750003815
current: 0.203999996185
charge: 0.0
capacity: 0.0
design_capacity: 0.0
percentage: 0.0
power_supply_status: 0
power_supply_health: 0
power_supply_technology: 0
present: False
cell_voltage: []
location: ''
serial_number: ''
---
header: 
  seq: 740
  stamp: 
    secs: 1658818224
    nsecs:  26211023
  frame_id: "base_footprint"
voltage: 11.9650001526
current: 0.203999996185
charge: 0.0
capacity: 0.0
design_capacity: 0.0
percentage: 0.0
power_supply_status: 0
power_supply_health: 0
power_supply_technology: 0
present: False
cell_voltage: []
location: ''
serial_number: ''
---
header: 
  seq: 741
  stamp: 
    secs: 1658818225
    nsecs:  26379108
  frame_id: "base_footprint"
voltage: 11.9650001526
current: 0.194999992847
charge: 0.0
capacity: 0.0
design_capacity: 0.0
percentage: 0.0
power_supply_status: 0
power_supply_health: 0
power_supply_technology: 0
present: False
cell_voltage: []
location: ''
serial_number: ''
---
header: 
  seq: 742
  stamp: 
    secs: 1658818226
    nsecs:  25687932
  frame_id: "base_footprint"
voltage: 11.970000267
current: 0.194999992847
charge: 0.0
capacity: 0.0
design_capacity: 0.0
percentage: 0.0
power_supply_status: 0
power_supply_health: 0
power_supply_technology: 0
present: False
cell_voltage: []
location: ''
serial_number: ''
---
header: 
  seq: 743
  stamp: 
    secs: 1658818227
    nsecs:  27481079
  frame_id: "base_footprint"
voltage: 11.9650001526
current: 0.20000000298
charge: 0.0
capacity: 0.0
design_capacity: 0.0
percentage: 0.0
power_supply_status: 0
power_supply_health: 0
power_supply_technology: 0
present: False
cell_voltage: []
location: ''
serial_number: ''
---
header: 
  seq: 744
  stamp: 
    secs: 1658818228
    nsecs:  26551008
  frame_id: "base_footprint"
voltage: 11.9650001526
current: 0.208000004292
charge: 0.0
capacity: 0.0
design_capacity: 0.0
percentage: 0.0
power_supply_status: 0
power_supply_health: 0
power_supply_technology: 0
present: False
cell_voltage: []
location: ''
serial_number: ''
---
header: 
  seq: 745
  stamp: 
    secs: 1658818229
    nsecs:  26295900
  frame_id: "base_footprint"
voltage: 11.970000267
current: 0.20000000298
charge: 0.0
capacity: 0.0
design_capacity: 0.0
percentage: 0.0
power_supply_status: 0
power_supply_health: 0
power_supply_technology: 0
present: False
cell_voltage: []
location: ''
serial_number: ''
---
header: 
  seq: 746
  stamp: 
    secs: 1658818230
    nsecs:  25824069
  frame_id: "base_footprint"
voltage: 11.9750003815
current: 0.194999992847
charge: 0.0
capacity: 0.0
design_capacity: 0.0
percentage: 0.0
power_supply_status: 0
power_supply_health: 0
power_supply_technology: 0
present: False
cell_voltage: []
location: ''
serial_number: ''
---
header: 
  seq: 747
  stamp: 
    secs: 1658818231
    nsecs:  26515007
  frame_id: "base_footprint"
voltage: 11.9650001526
current: 0.211999997497
charge: 0.0
capacity: 0.0
design_capacity: 0.0
percentage: 0.0
power_supply_status: 0
power_supply_health: 0
power_supply_technology: 0
present: False
cell_voltage: []
location: ''
serial_number: ''
---
header: 
  seq: 748
  stamp: 
    secs: 1658818232
    nsecs:  25564908
  frame_id: "base_footprint"
voltage: 11.970000267
current: 0.203999996185
charge: 0.0
capacity: 0.0
design_capacity: 0.0
percentage: 0.0
power_supply_status: 0
power_supply_health: 0
power_supply_technology: 0
present: False
cell_voltage: []
location: ''
serial_number: ''
---
header: 
  seq: 749
  stamp: 
    secs: 1658818233
    nsecs:  25612115
  frame_id: "base_footprint"
voltage: 11.9650001526
current: 0.219999998808
charge: 0.0
capacity: 0.0
design_capacity: 0.0
percentage: 0.0
power_supply_status: 0
power_supply_health: 0
power_supply_technology: 0
present: False
cell_voltage: []
location: ''
serial_number: ''
---
header: 
  seq: 750
  stamp: 
    secs: 1658818234
    nsecs:   6195068
  frame_id: "base_footprint"
voltage: 11.9799995422
current: 0.216000005603
charge: 0.0
capacity: 0.0
design_capacity: 0.0
percentage: 0.0
power_supply_status: 0
power_supply_health: 0
power_supply_technology: 0
present: False
cell_voltage: []
location: ''
serial_number: ''
---
header: 
  seq: 751
  stamp: 
    secs: 1658818235
    nsecs:  26885032
  frame_id: "base_footprint"
voltage: 11.984000206
current: 0.216000005603
charge: 0.0
capacity: 0.0
design_capacity: 0.0
percentage: 0.0
power_supply_status: 0
power_supply_health: 0
power_supply_technology: 0
present: False
cell_voltage: []
location: ''
serial_number: ''
---
header: 
  seq: 752
  stamp: 
    secs: 1658818236
    nsecs:  25888919
  frame_id: "base_footprint"
voltage: 11.9799995422
current: 0.208000004292
charge: 0.0
capacity: 0.0
design_capacity: 0.0
percentage: 0.0
power_supply_status: 0
power_supply_health: 0
power_supply_technology: 0
present: False
cell_voltage: []
location: ''
serial_number: ''
---
header: 
  seq: 753
  stamp: 
    secs: 1658818237
    nsecs:  26535034
  frame_id: "base_footprint"
voltage: 11.9750003815
current: 0.208000004292
charge: 0.0
capacity: 0.0
design_capacity: 0.0
percentage: 0.0
power_supply_status: 0
power_supply_health: 0
power_supply_technology: 0
present: False
cell_voltage: []
location: ''
serial_number: ''
---
header: 
  seq: 754
  stamp: 
    secs: 1658818238
    nsecs:  25741100
  frame_id: "base_footprint"
voltage: 11.9750003815
current: 0.208000004292
charge: 0.0
capacity: 0.0
design_capacity: 0.0
percentage: 0.0
power_supply_status: 0
power_supply_health: 0
power_supply_technology: 0
present: False
cell_voltage: []
location: ''
serial_number: ''
---
header: 
  seq: 755
  stamp: 
    secs: 1658818239
    nsecs:  26237964
  frame_id: "base_footprint"
voltage: 11.970000267
current: 0.216000005603
charge: 0.0
capacity: 0.0
design_capacity: 0.0
percentage: 0.0
power_supply_status: 0
power_supply_health: 0
power_supply_technology: 0
present: False
cell_voltage: []
location: ''
serial_number: ''
---
header: 
  seq: 756
  stamp: 
    secs: 1658818240
    nsecs:  26412963
  frame_id: "base_footprint"
voltage: 11.9750003815
current: 0.203999996185
charge: 0.0
capacity: 0.0
design_capacity: 0.0
percentage: 0.0
power_supply_status: 0
power_supply_health: 0
power_supply_technology: 0
present: False
cell_voltage: []
location: ''
serial_number: ''
---
header: 
  seq: 757
  stamp: 
    secs: 1658818241
    nsecs:  25945901
  frame_id: "base_footprint"
voltage: 11.9799995422
current: 0.208000004292
charge: 0.0
capacity: 0.0
design_capacity: 0.0
percentage: 0.0
power_supply_status: 0
power_supply_health: 0
power_supply_technology: 0
present: False
cell_voltage: []
location: ''
serial_number: ''
---
header: 
  seq: 758
  stamp: 
    secs: 1658818242
    nsecs:  26504993
  frame_id: "base_footprint"
voltage: 11.970000267
current: 0.208000004292
charge: 0.0
capacity: 0.0
design_capacity: 0.0
percentage: 0.0
power_supply_status: 0
power_supply_health: 0
power_supply_technology: 0
present: False
cell_voltage: []
location: ''
serial_number: ''
---
header: 
  seq: 759
  stamp: 
    secs: 1658818243
    nsecs:  25855064
  frame_id: "base_footprint"
voltage: 11.9750003815
current: 0.194999992847
charge: 0.0
capacity: 0.0
design_capacity: 0.0
percentage: 0.0
power_supply_status: 0
power_supply_health: 0
power_supply_technology: 0
present: False
cell_voltage: []
location: ''
serial_number: ''
---
header: 
  seq: 760
  stamp: 
    secs: 1658818244
    nsecs:  25497913
  frame_id: "base_footprint"
voltage: 11.970000267
current: 0.211999997497
charge: 0.0
capacity: 0.0
design_capacity: 0.0
percentage: 0.0
power_supply_status: 0
power_supply_health: 0
power_supply_technology: 0
present: False
cell_voltage: []
location: ''
serial_number: ''
---
header: 
  seq: 761
  stamp: 
    secs: 1658818245
    nsecs:  26175022
  frame_id: "base_footprint"
voltage: 11.9750003815
current: 0.216000005603
charge: 0.0
capacity: 0.0
design_capacity: 0.0
percentage: 0.0
power_supply_status: 0
power_supply_health: 0
power_supply_technology: 0
present: False
cell_voltage: []
location: ''
serial_number: ''
---
header: 
  seq: 762
  stamp: 
    secs: 1658818246
    nsecs:  25629043
  frame_id: "base_footprint"
voltage: 11.9650001526
current: 0.208000004292
charge: 0.0
capacity: 0.0
design_capacity: 0.0
percentage: 0.0
power_supply_status: 0
power_supply_health: 0
power_supply_technology: 0
present: False
cell_voltage: []
location: ''
serial_number: ''
---
header: 
  seq: 763
  stamp: 
    secs: 1658818247
    nsecs:  26051044
  frame_id: "base_footprint"
voltage: 11.9610004425
current: 0.216000005603
charge: 0.0
capacity: 0.0
design_capacity: 0.0
percentage: 0.0
power_supply_status: 0
power_supply_health: 0
power_supply_technology: 0
present: False
cell_voltage: []
location: ''
serial_number: ''
---
header: 
  seq: 764
  stamp: 
    secs: 1658818248
    nsecs:  25582075
  frame_id: "base_footprint"
voltage: 11.9650001526
current: 0.203999996185
charge: 0.0
capacity: 0.0
design_capacity: 0.0
percentage: 0.0
power_supply_status: 0
power_supply_health: 0
power_supply_technology: 0
present: False
cell_voltage: []
location: ''
serial_number: ''
---
header: 
  seq: 765
  stamp: 
    secs: 1658818249
    nsecs:  26634931
  frame_id: "base_footprint"
voltage: 11.9799995422
current: 0.211999997497
charge: 0.0
capacity: 0.0
design_capacity: 0.0
percentage: 0.0
power_supply_status: 0
power_supply_health: 0
power_supply_technology: 0
present: False
cell_voltage: []
location: ''
serial_number: ''
---
header: 
  seq: 766
  stamp: 
    secs: 1658818250
    nsecs:  26017904
  frame_id: "base_footprint"
voltage: 11.9890003204
current: 0.194999992847
charge: 0.0
capacity: 0.0
design_capacity: 0.0
percentage: 0.0
power_supply_status: 0
power_supply_health: 0
power_supply_technology: 0
present: False
cell_voltage: []
location: ''
serial_number: ''
---
header: 
  seq: 767
  stamp: 
    secs: 1658818251
    nsecs:  26444911
  frame_id: "base_footprint"
voltage: 11.984000206
current: 0.211999997497
charge: 0.0
capacity: 0.0
design_capacity: 0.0
percentage: 0.0
power_supply_status: 0
power_supply_health: 0
power_supply_technology: 0
present: False
cell_voltage: []
location: ''
serial_number: ''
---
header: 
  seq: 768
  stamp: 
    secs: 1658818252
    nsecs:  25712013
  frame_id: "base_footprint"
voltage: 11.9750003815
current: 0.208000004292
charge: 0.0
capacity: 0.0
design_capacity: 0.0
percentage: 0.0
power_supply_status: 0
power_supply_health: 0
power_supply_technology: 0
present: False
cell_voltage: []
location: ''
serial_number: ''
---
header: 
  seq: 769
  stamp: 
    secs: 1658818253
    nsecs:  25665998
  frame_id: "base_footprint"
voltage: 11.9560003281
current: 0.211999997497
charge: 0.0
capacity: 0.0
design_capacity: 0.0
percentage: 0.0
power_supply_status: 0
power_supply_health: 0
power_supply_technology: 0
present: False
cell_voltage: []
location: ''
serial_number: ''
---
header: 
  seq: 770
  stamp: 
    secs: 1658818254
    nsecs:  25626897
  frame_id: "base_footprint"
voltage: 11.9610004425
current: 0.208000004292
charge: 0.0
capacity: 0.0
design_capacity: 0.0
percentage: 0.0
power_supply_status: 0
power_supply_health: 0
power_supply_technology: 0
present: False
cell_voltage: []
location: ''
serial_number: ''
---
header: 
  seq: 771
  stamp: 
    secs: 1658818255
    nsecs:  26412010
  frame_id: "base_footprint"
voltage: 11.9650001526
current: 0.194999992847
charge: 0.0
capacity: 0.0
design_capacity: 0.0
percentage: 0.0
power_supply_status: 0
power_supply_health: 0
power_supply_technology: 0
present: False
cell_voltage: []
location: ''
serial_number: ''
---
header: 
  seq: 772
  stamp: 
    secs: 1658818256
    nsecs:  25964021
  frame_id: "base_footprint"
voltage: 11.9650001526
current: 0.208000004292
charge: 0.0
capacity: 0.0
design_capacity: 0.0
percentage: 0.0
power_supply_status: 0
power_supply_health: 0
power_supply_technology: 0
present: False
cell_voltage: []
location: ''
serial_number: ''
---
header: 
  seq: 773
  stamp: 
    secs: 1658818257
    nsecs:  26647090
  frame_id: "base_footprint"
voltage: 11.9750003815
current: 0.216000005603
charge: 0.0
capacity: 0.0
design_capacity: 0.0
percentage: 0.0
power_supply_status: 0
power_supply_health: 0
power_supply_technology: 0
present: False
cell_voltage: []
location: ''
serial_number: ''
---
header: 
  seq: 774
  stamp: 
    secs: 1658818258
    nsecs:   6441116
  frame_id: "base_footprint"
voltage: 11.9750003815
current: 0.211999997497
charge: 0.0
capacity: 0.0
design_capacity: 0.0
percentage: 0.0
power_supply_status: 0
power_supply_health: 0
power_supply_technology: 0
present: False
cell_voltage: []
location: ''
serial_number: ''
---
header: 
  seq: 775
  stamp: 
    secs: 1658818259
    nsecs:  25664091
  frame_id: "base_footprint"
voltage: 11.970000267
current: 0.211999997497
charge: 0.0
capacity: 0.0
design_capacity: 0.0
percentage: 0.0
power_supply_status: 0
power_supply_health: 0
power_supply_technology: 0
present: False
cell_voltage: []
location: ''
serial_number: ''
---
header: 
  seq: 776
  stamp: 
    secs: 1658818260
    nsecs:  26487112
  frame_id: "base_footprint"
voltage: 11.9750003815
current: 1.72500002384
charge: 0.0
capacity: 0.0
design_capacity: 0.0
percentage: 0.0
power_supply_status: 0
power_supply_health: 0
power_supply_technology: 0
present: False
cell_voltage: []
location: ''
serial_number: ''
---
header: 
  seq: 777
  stamp: 
    secs: 1658818261
    nsecs:  26400089
  frame_id: "base_footprint"
voltage: 11.7899999619
current: 0.903999984264
charge: 0.0
capacity: 0.0
design_capacity: 0.0
percentage: 0.0
power_supply_status: 0
power_supply_health: 0
power_supply_technology: 0
present: False
cell_voltage: []
location: ''
serial_number: ''
---
header: 
  seq: 778
  stamp: 
    secs: 1658818262
    nsecs:  26357889
  frame_id: "base_footprint"
voltage: 11.6990003586
current: 0.912000000477
charge: 0.0
capacity: 0.0
design_capacity: 0.0
percentage: 0.0
power_supply_status: 0
power_supply_health: 0
power_supply_technology: 0
present: False
cell_voltage: []
location: ''
serial_number: ''
---
header: 
  seq: 779
  stamp: 
    secs: 1658818263
    nsecs:  25957107
  frame_id: "base_footprint"
voltage: 11.7229995728
current: 0.894999980927
charge: 0.0
capacity: 0.0
design_capacity: 0.0
percentage: 0.0
power_supply_status: 0
power_supply_health: 0
power_supply_technology: 0
present: False
cell_voltage: []
location: ''
serial_number: ''
---
header: 
  seq: 780
  stamp: 
    secs: 1658818264
    nsecs:  25882959
  frame_id: "base_footprint"
voltage: 11.7329998016
current: 0.558000028133
charge: 0.0
capacity: 0.0
design_capacity: 0.0
percentage: 0.0
power_supply_status: 0
power_supply_health: 0
power_supply_technology: 0
present: False
cell_voltage: []
location: ''
serial_number: ''
---
header: 
  seq: 781
  stamp: 
    secs: 1658818265
    nsecs:  25727987
  frame_id: "base_footprint"
voltage: 11.7709999084
current: 3.55399990082
charge: 0.0
capacity: 0.0
design_capacity: 0.0
percentage: 0.0
power_supply_status: 0
power_supply_health: 0
power_supply_technology: 0
present: False
cell_voltage: []
location: ''
serial_number: ''
---
header: 
  seq: 782
  stamp: 
    secs: 1658818266
    nsecs:  25800943
  frame_id: "base_footprint"
voltage: 11.7559995651
current: 0.940999984741
charge: 0.0
capacity: 0.0
design_capacity: 0.0
percentage: 0.0
power_supply_status: 0
power_supply_health: 0
power_supply_technology: 0
present: False
cell_voltage: []
location: ''
serial_number: ''
---
header: 
  seq: 783
  stamp: 
    secs: 1658818267
    nsecs:  25813102
  frame_id: "base_footprint"
voltage: 11.7609996796
current: 0.64099997282
charge: 0.0
capacity: 0.0
design_capacity: 0.0
percentage: 0.0
power_supply_status: 0
power_supply_health: 0
power_supply_technology: 0
present: False
cell_voltage: []
location: ''
serial_number: ''
---
header: 
  seq: 784
  stamp: 
    secs: 1658818268
    nsecs:  25690078
  frame_id: "base_footprint"
voltage: 11.8420000076
current: 0.603999972343
charge: 0.0
capacity: 0.0
design_capacity: 0.0
percentage: 0.0
power_supply_status: 0
power_supply_health: 0
power_supply_technology: 0
present: False
cell_voltage: []
location: ''
serial_number: ''
---
header: 
  seq: 785
  stamp: 
    secs: 1658818269
    nsecs:  25554895
  frame_id: "base_footprint"
voltage: 11.8420000076
current: 0.603999972343
charge: 0.0
capacity: 0.0
design_capacity: 0.0
percentage: 0.0
power_supply_status: 0
power_supply_health: 0
power_supply_technology: 0
present: False
cell_voltage: []
location: ''
serial_number: ''
---
header: 
  seq: 786
  stamp: 
    secs: 1658818270
    nsecs:  25749921
  frame_id: "base_footprint"
voltage: 11.8420000076
current: 0.545000016689
charge: 0.0
capacity: 0.0
design_capacity: 0.0
percentage: 0.0
power_supply_status: 0
power_supply_health: 0
power_supply_technology: 0
present: False
cell_voltage: []
location: ''
serial_number: ''
---
header: 
  seq: 787
  stamp: 
    secs: 1658818271
    nsecs:  25583982
  frame_id: "base_footprint"
voltage: 11.8369998932
current: 0.524999976158
charge: 0.0
capacity: 0.0
design_capacity: 0.0
percentage: 0.0
power_supply_status: 0
power_supply_health: 0
power_supply_technology: 0
present: False
cell_voltage: []
location: ''
serial_number: ''
---
header: 
  seq: 788
  stamp: 
    secs: 1658818272
    nsecs:  26005983
  frame_id: "base_footprint"
voltage: 11.8280000687
current: 0.528999984264
charge: 0.0
capacity: 0.0
design_capacity: 0.0
percentage: 0.0
power_supply_status: 0
power_supply_health: 0
power_supply_technology: 0
present: False
cell_voltage: []
location: ''
serial_number: ''
---
header: 
  seq: 789
  stamp: 
    secs: 1658818273
    nsecs:  25996923
  frame_id: "base_footprint"
voltage: 11.8179998398
current: 0.561999976635
charge: 0.0
capacity: 0.0
design_capacity: 0.0
percentage: 0.0
power_supply_status: 0
power_supply_health: 0
power_supply_technology: 0
present: False
cell_voltage: []
location: ''
serial_number: ''
---
header: 
  seq: 790
  stamp: 
    secs: 1658818274
    nsecs:  27070045
  frame_id: "base_footprint"
voltage: 11.8039999008
current: 0.59500002861
charge: 0.0
capacity: 0.0
design_capacity: 0.0
percentage: 0.0
power_supply_status: 0
power_supply_health: 0
power_supply_technology: 0
present: False
cell_voltage: []
location: ''
serial_number: ''
---
header: 
  seq: 791
  stamp: 
    secs: 1658818275
    nsecs:  25593042
  frame_id: "base_footprint"
voltage: 11.8179998398
current: 0.569999992847
charge: 0.0
capacity: 0.0
design_capacity: 0.0
percentage: 0.0
power_supply_status: 0
power_supply_health: 0
power_supply_technology: 0
present: False
cell_voltage: []
location: ''
serial_number: ''
---
header: 
  seq: 792
  stamp: 
    secs: 1658818276
    nsecs:  26207923
  frame_id: "base_footprint"
voltage: 11.8280000687
current: 0.578999996185
charge: 0.0
capacity: 0.0
design_capacity: 0.0
percentage: 0.0
power_supply_status: 0
power_supply_health: 0
power_supply_technology: 0
present: False
cell_voltage: []
location: ''
serial_number: ''
---
header: 
  seq: 793
  stamp: 
    secs: 1658818277
    nsecs:  27978897
  frame_id: "base_footprint"
voltage: 11.8850002289
current: 0.211999997497
charge: 0.0
capacity: 0.0
design_capacity: 0.0
percentage: 0.0
power_supply_status: 0
power_supply_health: 0
power_supply_technology: 0
present: False
cell_voltage: []
location: ''
serial_number: ''
---
header: 
  seq: 794
  stamp: 
    secs: 1658818278
    nsecs:  26004076
  frame_id: "base_footprint"
voltage: 11.9370002747
current: 0.203999996185
charge: 0.0
capacity: 0.0
design_capacity: 0.0
percentage: 0.0
power_supply_status: 0
power_supply_health: 0
power_supply_technology: 0
present: False
cell_voltage: []
location: ''
serial_number: ''
---
header: 
  seq: 795
  stamp: 
    secs: 1658818279
    nsecs:  29051065
  frame_id: "base_footprint"
voltage: 11.8470001221
current: 1.01999998093
charge: 0.0
capacity: 0.0
design_capacity: 0.0
percentage: 0.0
power_supply_status: 0
power_supply_health: 0
power_supply_technology: 0
present: False
cell_voltage: []
location: ''
serial_number: ''
---
header: 
  seq: 796
  stamp: 
    secs: 1658818280
    nsecs:   5908966
  frame_id: "base_footprint"
voltage: 11.6990003586
current: 0.920000016689
charge: 0.0
capacity: 0.0
design_capacity: 0.0
percentage: 0.0
power_supply_status: 0
power_supply_health: 0
power_supply_technology: 0
present: False
cell_voltage: []
location: ''
serial_number: ''
---
header: 
  seq: 797
  stamp: 
    secs: 1658818281
    nsecs:  26036977
  frame_id: "base_footprint"
voltage: 11.7419996262
current: 0.208000004292
charge: 0.0
capacity: 0.0
design_capacity: 0.0
percentage: 0.0
power_supply_status: 0
power_supply_health: 0
power_supply_technology: 0
present: False
cell_voltage: []
location: ''
serial_number: ''
---
header: 
  seq: 798
  stamp: 
    secs: 1658818282
    nsecs:  25613069
  frame_id: "base_footprint"
voltage: 11.7329998016
current: 1.00800001621
charge: 0.0
capacity: 0.0
design_capacity: 0.0
percentage: 0.0
power_supply_status: 0
power_supply_health: 0
power_supply_technology: 0
present: False
cell_voltage: []
location: ''
serial_number: ''
---
header: 
  seq: 799
  stamp: 
    secs: 1658818283
    nsecs:  26185989
  frame_id: "base_footprint"
voltage: 11.718000412
current: 0.879000008106
charge: 0.0
capacity: 0.0
design_capacity: 0.0
percentage: 0.0
power_supply_status: 0
power_supply_health: 0
power_supply_technology: 0
present: False
cell_voltage: []
location: ''
serial_number: ''
---
header: 
  seq: 800
  stamp: 
    secs: 1658818284
    nsecs:   7508039
  frame_id: "base_footprint"
voltage: 11.718000412
current: 1.01199996471
charge: 0.0
capacity: 0.0
design_capacity: 0.0
percentage: 0.0
power_supply_status: 0
power_supply_health: 0
power_supply_technology: 0
present: False
cell_voltage: []
location: ''
serial_number: ''
---
header: 
  seq: 801
  stamp: 
    secs: 1658818285
    nsecs:  25983095
  frame_id: "base_footprint"
voltage: 11.779999733
current: 0.629000008106
charge: 0.0
capacity: 0.0
design_capacity: 0.0
percentage: 0.0
power_supply_status: 0
power_supply_health: 0
power_supply_technology: 0
present: False
cell_voltage: []
location: ''
serial_number: ''
---
header: 
  seq: 802
  stamp: 
    secs: 1658818286
    nsecs:  25631904
  frame_id: "base_footprint"
voltage: 11.7899999619
current: 0.615999996662
charge: 0.0
capacity: 0.0
design_capacity: 0.0
percentage: 0.0
power_supply_status: 0
power_supply_health: 0
power_supply_technology: 0
present: False
cell_voltage: []
location: ''
serial_number: ''
---
header: 
  seq: 803
  stamp: 
    secs: 1658818287
    nsecs:  25712966
  frame_id: "base_footprint"
voltage: 11.7370004654
current: 1.01600003242
charge: 0.0
capacity: 0.0
design_capacity: 0.0
percentage: 0.0
power_supply_status: 0
power_supply_health: 0
power_supply_technology: 0
present: False
cell_voltage: []
location: ''
serial_number: ''
---
header: 
  seq: 804
  stamp: 
    secs: 1658818288
    nsecs:  26021957
  frame_id: "base_footprint"
voltage: 11.7989997864
current: 0.208000004292
charge: 0.0
capacity: 0.0
design_capacity: 0.0
percentage: 0.0
power_supply_status: 0
power_supply_health: 0
power_supply_technology: 0
present: False
cell_voltage: []
location: ''
serial_number: ''
---
header: 
  seq: 805
  stamp: 
    secs: 1658818289
    nsecs:  26562929
  frame_id: "base_footprint"
voltage: 11.9370002747
current: 0.208000004292
charge: 0.0
capacity: 0.0
design_capacity: 0.0
percentage: 0.0
power_supply_status: 0
power_supply_health: 0
power_supply_technology: 0
present: False
cell_voltage: []
location: ''
serial_number: ''
---
header: 
  seq: 806
  stamp: 
    secs: 1658818290
    nsecs:   5985021
  frame_id: "base_footprint"
voltage: 11.8420000076
current: 0.978999972343
charge: 0.0
capacity: 0.0
design_capacity: 0.0
percentage: 0.0
power_supply_status: 0
power_supply_health: 0
power_supply_technology: 0
present: False
cell_voltage: []
location: ''
serial_number: ''
---
header: 
  seq: 807
  stamp: 
    secs: 1658818291
    nsecs:   7786989
  frame_id: "base_footprint"
voltage: 11.7709999084
current: 0.0659999996424
charge: 0.0
capacity: 0.0
design_capacity: 0.0
percentage: 0.0
power_supply_status: 0
power_supply_health: 0
power_supply_technology: 0
present: False
cell_voltage: []
location: ''
serial_number: ''
---
header: 
  seq: 808
  stamp: 
    secs: 1658818292
    nsecs:  27576923
  frame_id: "base_footprint"
voltage: 11.8509998322
current: 0.25
charge: 0.0
capacity: 0.0
design_capacity: 0.0
percentage: 0.0
power_supply_status: 0
power_supply_health: 0
power_supply_technology: 0
present: False
cell_voltage: []
location: ''
serial_number: ''
---
header: 
  seq: 809
  stamp: 
    secs: 1658818293
    nsecs:  25753974
  frame_id: "base_footprint"
voltage: 11.8940000534
current: 0.561999976635
charge: 0.0
capacity: 0.0
design_capacity: 0.0
percentage: 0.0
power_supply_status: 0
power_supply_health: 0
power_supply_technology: 0
present: False
cell_voltage: []
location: ''
serial_number: ''
---
header: 
  seq: 810
  stamp: 
    secs: 1658818294
    nsecs:  26567935
  frame_id: "base_footprint"
voltage: 11.888999939
current: 0.232999995351
charge: 0.0
capacity: 0.0
design_capacity: 0.0
percentage: 0.0
power_supply_status: 0
power_supply_health: 0
power_supply_technology: 0
present: False
cell_voltage: []
location: ''
serial_number: ''
---
header: 
  seq: 811
  stamp: 
    secs: 1658818295
    nsecs:  27746915
  frame_id: "base_footprint"
voltage: 11.9040002823
current: 0.34999999404
charge: 0.0
capacity: 0.0
design_capacity: 0.0
percentage: 0.0
power_supply_status: 0
power_supply_health: 0
power_supply_technology: 0
present: False
cell_voltage: []
location: ''
serial_number: ''
---
header: 
  seq: 812
  stamp: 
    secs: 1658818296
    nsecs:  25753021
  frame_id: "base_footprint"
voltage: 11.9079999924
current: 0.219999998808
charge: 0.0
capacity: 0.0
design_capacity: 0.0
percentage: 0.0
power_supply_status: 0
power_supply_health: 0
power_supply_technology: 0
present: False
cell_voltage: []
location: ''
serial_number: ''
---
header: 
  seq: 813
  stamp: 
    secs: 1658818297
    nsecs:   5654096
  frame_id: "base_footprint"
voltage: 11.6660003662
current: 1.06200003624
charge: 0.0
capacity: 0.0
design_capacity: 0.0
percentage: 0.0
power_supply_status: 0
power_supply_health: 0
power_supply_technology: 0
present: False
cell_voltage: []
location: ''
serial_number: ''
---
header: 
  seq: 814
  stamp: 
    secs: 1658818298
    nsecs:  25568962
  frame_id: "base_footprint"
voltage: 11.6850004196
current: 0.828999996185
charge: 0.0
capacity: 0.0
design_capacity: 0.0
percentage: 0.0
power_supply_status: 0
power_supply_health: 0
power_supply_technology: 0
present: False
cell_voltage: []
location: ''
serial_number: ''
---
header: 
  seq: 815
  stamp: 
    secs: 1658818299
    nsecs:   5707025
  frame_id: "base_footprint"
voltage: 11.765999794
current: 0.232999995351
charge: 0.0
capacity: 0.0
design_capacity: 0.0
percentage: 0.0
power_supply_status: 0
power_supply_health: 0
power_supply_technology: 0
present: False
cell_voltage: []
location: ''
serial_number: ''
---
header: 
  seq: 816
  stamp: 
    secs: 1658818300
    nsecs:  26588916
  frame_id: "base_footprint"
voltage: 11.8800001144
current: 0.437000006437
charge: 0.0
capacity: 0.0
design_capacity: 0.0
percentage: 0.0
power_supply_status: 0
power_supply_health: 0
power_supply_technology: 0
present: False
cell_voltage: []
location: ''
serial_number: ''
---
header: 
  seq: 817
  stamp: 
    secs: 1658818301
    nsecs:  27017116
  frame_id: "base_footprint"
voltage: 11.861000061
current: 0.444999992847
charge: 0.0
capacity: 0.0
design_capacity: 0.0
percentage: 0.0
power_supply_status: 0
power_supply_health: 0
power_supply_technology: 0
present: False
cell_voltage: []
location: ''
serial_number: ''
---
header: 
  seq: 818
  stamp: 
    secs: 1658818302
    nsecs:  27529001
  frame_id: "base_footprint"
voltage: 11.8559999466
current: 0.458000004292
charge: 0.0
capacity: 0.0
design_capacity: 0.0
percentage: 0.0
power_supply_status: 0
power_supply_health: 0
power_supply_technology: 0
present: False
cell_voltage: []
location: ''
serial_number: ''
---
header: 
  seq: 819
  stamp: 
    secs: 1658818303
    nsecs:  26135921
  frame_id: "base_footprint"
voltage: 11.8509998322
current: 0.462000012398
charge: 0.0
capacity: 0.0
design_capacity: 0.0
percentage: 0.0
power_supply_status: 0
power_supply_health: 0
power_supply_technology: 0
present: False
cell_voltage: []
location: ''
serial_number: ''
---
header: 
  seq: 820
  stamp: 
    secs: 1658818304
    nsecs:  27025938
  frame_id: "base_footprint"
voltage: 11.8509998322
current: 0.219999998808
charge: 0.0
capacity: 0.0
design_capacity: 0.0
percentage: 0.0
power_supply_status: 0
power_supply_health: 0
power_supply_technology: 0
present: False
cell_voltage: []
location: ''
serial_number: ''
---
header: 
  seq: 821
  stamp: 
    secs: 1658818305
    nsecs:  26490926
  frame_id: "base_footprint"
voltage: 11.8990001678
current: 0.203999996185
charge: 0.0
capacity: 0.0
design_capacity: 0.0
percentage: 0.0
power_supply_status: 0
power_supply_health: 0
power_supply_technology: 0
present: False
cell_voltage: []
location: ''
serial_number: ''
---
header: 
  seq: 822
  stamp: 
    secs: 1658818306
    nsecs:  25655031
  frame_id: "base_footprint"
voltage: 11.8420000076
current: 1.01199996471
charge: 0.0
capacity: 0.0
design_capacity: 0.0
percentage: 0.0
power_supply_status: 0
power_supply_health: 0
power_supply_technology: 0
present: False
cell_voltage: []
location: ''
serial_number: ''
---
header: 
  seq: 823
  stamp: 
    secs: 1658818307
    nsecs:   5580902
  frame_id: "base_footprint"
voltage: 11.7279996872
current: 0.841000020504
charge: 0.0
capacity: 0.0
design_capacity: 0.0
percentage: 0.0
power_supply_status: 0
power_supply_health: 0
power_supply_technology: 0
present: False
cell_voltage: []
location: ''
serial_number: ''
---
header: 
  seq: 824
  stamp: 
    secs: 1658818308
    nsecs:  25623083
  frame_id: "base_footprint"
voltage: 11.7419996262
current: 0.828999996185
charge: 0.0
capacity: 0.0
design_capacity: 0.0
percentage: 0.0
power_supply_status: 0
power_supply_health: 0
power_supply_technology: 0
present: False
cell_voltage: []
location: ''
serial_number: ''
---
header: 
  seq: 825
  stamp: 
    secs: 1658818309
    nsecs:  26562929
  frame_id: "base_footprint"
voltage: 11.751999855
current: 1.31200003624
charge: 0.0
capacity: 0.0
design_capacity: 0.0
percentage: 0.0
power_supply_status: 0
power_supply_health: 0
power_supply_technology: 0
present: False
cell_voltage: []
location: ''
serial_number: ''
---
header: 
  seq: 826
  stamp: 
    secs: 1658818310
    nsecs:  25969028
  frame_id: "base_footprint"
voltage: 11.7419996262
current: 0.519999980927
charge: 0.0
capacity: 0.0
design_capacity: 0.0
percentage: 0.0
power_supply_status: 0
power_supply_health: 0
power_supply_technology: 0
present: False
cell_voltage: []
location: ''
serial_number: ''
---
header: 
  seq: 827
  stamp: 
    secs: 1658818311
    nsecs:  26701927
  frame_id: "base_footprint"
voltage: 11.8280000687
current: 0.208000004292
charge: 0.0
capacity: 0.0
design_capacity: 0.0
percentage: 0.0
power_supply_status: 0
power_supply_health: 0
power_supply_technology: 0
present: False
cell_voltage: []
location: ''
serial_number: ''
---
header: 
  seq: 828
  stamp: 
    secs: 1658818312
    nsecs:   6863117
  frame_id: "base_footprint"
voltage: 11.8420000076
current: 0.84500002861
charge: 0.0
capacity: 0.0
design_capacity: 0.0
percentage: 0.0
power_supply_status: 0
power_supply_health: 0
power_supply_technology: 0
present: False
cell_voltage: []
location: ''
serial_number: ''
---
header: 
  seq: 829
  stamp: 
    secs: 1658818313
    nsecs:  27102947
  frame_id: "base_footprint"
voltage: 11.8369998932
current: 0.211999997497
charge: 0.0
capacity: 0.0
design_capacity: 0.0
percentage: 0.0
power_supply_status: 0
power_supply_health: 0
power_supply_technology: 0
present: False
cell_voltage: []
location: ''
serial_number: ''
---
header: 
  seq: 830
  stamp: 
    secs: 1658818314
    nsecs:  27025938
  frame_id: "base_footprint"
voltage: 11.7279996872
current: 1.19099998474
charge: 0.0
capacity: 0.0
design_capacity: 0.0
percentage: 0.0
power_supply_status: 0
power_supply_health: 0
power_supply_technology: 0
present: False
cell_voltage: []
location: ''
serial_number: ''
---
header: 
  seq: 831
  stamp: 
    secs: 1658818315
    nsecs:  26123046
  frame_id: "base_footprint"
voltage: 11.7329998016
current: 0.550000011921
charge: 0.0
capacity: 0.0
design_capacity: 0.0
percentage: 0.0
power_supply_status: 0
power_supply_health: 0
power_supply_technology: 0
present: False
cell_voltage: []
location: ''
serial_number: ''
---
header: 
  seq: 832
  stamp: 
    secs: 1658818316
    nsecs:  26351928
  frame_id: "base_footprint"
voltage: 11.8470001221
current: 0.203999996185
charge: 0.0
capacity: 0.0
design_capacity: 0.0
percentage: 0.0
power_supply_status: 0
power_supply_health: 0
power_supply_technology: 0
present: False
cell_voltage: []
location: ''
serial_number: ''
---
header: 
  seq: 833
  stamp: 
    secs: 1658818317
    nsecs:  28827905
  frame_id: "base_footprint"
voltage: 11.9320001602
current: 0.182999998331
charge: 0.0
capacity: 0.0
design_capacity: 0.0
percentage: 0.0
power_supply_status: 0
power_supply_health: 0
power_supply_technology: 0
present: False
cell_voltage: []
location: ''
serial_number: ''
---
header: 
  seq: 834
  stamp: 
    secs: 1658818318
    nsecs:   6303071
  frame_id: "base_footprint"
voltage: 11.888999939
current: 0.469999998808
charge: 0.0
capacity: 0.0
design_capacity: 0.0
percentage: 0.0
power_supply_status: 0
power_supply_health: 0
power_supply_technology: 0
present: False
cell_voltage: []
location: ''
serial_number: ''
---
header: 
  seq: 835
  stamp: 
    secs: 1658818319
    nsecs:  27041912
  frame_id: "base_footprint"
voltage: 11.8039999008
current: 0.925000011921
charge: 0.0
capacity: 0.0
design_capacity: 0.0
percentage: 0.0
power_supply_status: 0
power_supply_health: 0
power_supply_technology: 0
present: False
cell_voltage: []
location: ''
serial_number: ''
---
header: 
  seq: 836
  stamp: 
    secs: 1658818320
    nsecs:  25973081
  frame_id: "base_footprint"
voltage: 11.6800003052
current: 0.879000008106
charge: 0.0
capacity: 0.0
design_capacity: 0.0
percentage: 0.0
power_supply_status: 0
power_supply_health: 0
power_supply_technology: 0
present: False
cell_voltage: []
location: ''
serial_number: ''
---
header: 
  seq: 837
  stamp: 
    secs: 1658818321
    nsecs:  26310920
  frame_id: "base_footprint"
voltage: 11.6800003052
current: 0.903999984264
charge: 0.0
capacity: 0.0
design_capacity: 0.0
percentage: 0.0
power_supply_status: 0
power_supply_health: 0
power_supply_technology: 0
present: False
cell_voltage: []
location: ''
serial_number: ''
---
header: 
  seq: 838
  stamp: 
    secs: 1658818322
    nsecs:   7078886
  frame_id: "base_footprint"
voltage: 11.7139997482
current: 0.620000004768
charge: 0.0
capacity: 0.0
design_capacity: 0.0
percentage: 0.0
power_supply_status: 0
power_supply_health: 0
power_supply_technology: 0
present: False
cell_voltage: []
location: ''
serial_number: ''
---
header: 
  seq: 839
  stamp: 
    secs: 1658818323
    nsecs:  26410102
  frame_id: "base_footprint"
voltage: 11.718000412
current: 0.958000004292
charge: 0.0
capacity: 0.0
design_capacity: 0.0
percentage: 0.0
power_supply_status: 0
power_supply_health: 0
power_supply_technology: 0
present: False
cell_voltage: []
location: ''
serial_number: ''
---
header: 
  seq: 840
  stamp: 
    secs: 1658818324
    nsecs:  25818109
  frame_id: "base_footprint"
voltage: 11.6800003052
current: 0.929000020027
charge: 0.0
capacity: 0.0
design_capacity: 0.0
percentage: 0.0
power_supply_status: 0
power_supply_health: 0
power_supply_technology: 0
present: False
cell_voltage: []
location: ''
serial_number: ''
---
header: 
  seq: 841
  stamp: 
    secs: 1658818325
    nsecs:  26106119
  frame_id: "base_footprint"
voltage: 11.765999794
current: 0.211999997497
charge: 0.0
capacity: 0.0
design_capacity: 0.0
percentage: 0.0
power_supply_status: 0
power_supply_health: 0
power_supply_technology: 0
present: False
cell_voltage: []
location: ''
serial_number: ''
---
header: 
  seq: 842
  stamp: 
    secs: 1658818326
    nsecs:  26238918
  frame_id: "base_footprint"
voltage: 11.7419996262
current: 1.28699994087
charge: 0.0
capacity: 0.0
design_capacity: 0.0
percentage: 0.0
power_supply_status: 0
power_supply_health: 0
power_supply_technology: 0
present: False
cell_voltage: []
location: ''
serial_number: ''
---
header: 
  seq: 843
  stamp: 
    secs: 1658818327
    nsecs:  26664018
  frame_id: "base_footprint"
voltage: 11.7469997406
current: 0.34999999404
charge: 0.0
capacity: 0.0
design_capacity: 0.0
percentage: 0.0
power_supply_status: 0
power_supply_health: 0
power_supply_technology: 0
present: False
cell_voltage: []
location: ''
serial_number: ''
---
header: 
  seq: 844
  stamp: 
    secs: 1658818328
    nsecs:  25574922
  frame_id: "base_footprint"
voltage: 11.6990003586
current: 1.29100000858
charge: 0.0
capacity: 0.0
design_capacity: 0.0
percentage: 0.0
power_supply_status: 0
power_supply_health: 0
power_supply_technology: 0
present: False
cell_voltage: []
location: ''
serial_number: ''
---
header: 
  seq: 845
  stamp: 
    secs: 1658818329
    nsecs:  27789115
  frame_id: "base_footprint"
voltage: 11.704000473
current: 1.26199996471
charge: 0.0
capacity: 0.0
design_capacity: 0.0
percentage: 0.0
power_supply_status: 0
power_supply_health: 0
power_supply_technology: 0
present: False
cell_voltage: []
location: ''
serial_number: ''
---
header: 
  seq: 846
  stamp: 
    secs: 1658818330
    nsecs:  26050090
  frame_id: "base_footprint"
voltage: 11.6850004196
current: 1.09500002861
charge: 0.0
capacity: 0.0
design_capacity: 0.0
percentage: 0.0
power_supply_status: 0
power_supply_health: 0
power_supply_technology: 0
present: False
cell_voltage: []
location: ''
serial_number: ''
---
header: 
  seq: 847
  stamp: 
    secs: 1658818331
    nsecs:  26621103
  frame_id: "base_footprint"
voltage: 11.6660003662
current: 0.907999992371
charge: 0.0
capacity: 0.0
design_capacity: 0.0
percentage: 0.0
power_supply_status: 0
power_supply_health: 0
power_supply_technology: 0
present: False
cell_voltage: []
location: ''
serial_number: ''
---
header: 
  seq: 848
  stamp: 
    secs: 1658818332
    nsecs:  26957035
  frame_id: "base_footprint"
voltage: 11.656999588
current: 0.287000000477
charge: 0.0
capacity: 0.0
design_capacity: 0.0
percentage: 0.0
power_supply_status: 0
power_supply_health: 0
power_supply_technology: 0
present: False
cell_voltage: []
location: ''
serial_number: ''
---
header: 
  seq: 849
  stamp: 
    secs: 1658818333
    nsecs:  31090021
  frame_id: "base_footprint"
voltage: 11.6800003052
current: 1.41999995708
charge: 0.0
capacity: 0.0
design_capacity: 0.0
percentage: 0.0
power_supply_status: 0
power_supply_health: 0
power_supply_technology: 0
present: False
cell_voltage: []
location: ''
serial_number: ''
---
header: 
  seq: 850
  stamp: 
    secs: 1658818334
    nsecs:  26683092
  frame_id: "base_footprint"
voltage: 11.670999527
current: 0.953999996185
charge: 0.0
capacity: 0.0
design_capacity: 0.0
percentage: 0.0
power_supply_status: 0
power_supply_health: 0
power_supply_technology: 0
present: False
cell_voltage: []
location: ''
serial_number: ''
---
header: 
  seq: 851
  stamp: 
    secs: 1658818335
    nsecs:  26915073
  frame_id: "base_footprint"
voltage: 11.6470003128
current: 0.920000016689
charge: 0.0
capacity: 0.0
design_capacity: 0.0
percentage: 0.0
power_supply_status: 0
power_supply_health: 0
power_supply_technology: 0
present: False
cell_voltage: []
location: ''
serial_number: ''
---
header: 
  seq: 852
  stamp: 
    secs: 1658818336
    nsecs:  26494979
  frame_id: "base_footprint"
voltage: 11.718000412
current: 0.216000005603
charge: 0.0
capacity: 0.0
design_capacity: 0.0
percentage: 0.0
power_supply_status: 0
power_supply_health: 0
power_supply_technology: 0
present: False
cell_voltage: []
location: ''
serial_number: ''
---
header: 
  seq: 853
  stamp: 
    secs: 1658818337
    nsecs:  26851892
  frame_id: "base_footprint"
voltage: 11.8039999008
current: 1.1289999485
charge: 0.0
capacity: 0.0
design_capacity: 0.0
percentage: 0.0
power_supply_status: 0
power_supply_health: 0
power_supply_technology: 0
present: False
cell_voltage: []
location: ''
serial_number: ''
---
header: 
  seq: 854
  stamp: 
    secs: 1658818338
    nsecs:  26516914
  frame_id: "base_footprint"
voltage: 11.7229995728
current: 0.899999976158
charge: 0.0
capacity: 0.0
design_capacity: 0.0
percentage: 0.0
power_supply_status: 0
power_supply_health: 0
power_supply_technology: 0
present: False
cell_voltage: []
location: ''
serial_number: ''
---
header: 
  seq: 855
  stamp: 
    secs: 1658818339
    nsecs:  25573015
  frame_id: "base_footprint"
voltage: 11.6420001984
current: 0.883000016212
charge: 0.0
capacity: 0.0
design_capacity: 0.0
percentage: 0.0
power_supply_status: 0
power_supply_health: 0
power_supply_technology: 0
present: False
cell_voltage: []
location: ''
serial_number: ''
---
header: 
  seq: 856
  stamp: 
    secs: 1658818340
    nsecs:  25707006
  frame_id: "base_footprint"
voltage: 11.670999527
current: 0.0120000001043
charge: 0.0
capacity: 0.0
design_capacity: 0.0
percentage: 0.0
power_supply_status: 0
power_supply_health: 0
power_supply_technology: 0
present: False
cell_voltage: []
location: ''
serial_number: ''
---
header: 
  seq: 857
  stamp: 
    secs: 1658818341
    nsecs:  27595043
  frame_id: "base_footprint"
voltage: 11.751999855
current: 0.216000005603
charge: 0.0
capacity: 0.0
design_capacity: 0.0
percentage: 0.0
power_supply_status: 0
power_supply_health: 0
power_supply_technology: 0
present: False
cell_voltage: []
location: ''
serial_number: ''
---
header: 
  seq: 858
  stamp: 
    secs: 1658818342
    nsecs:  26770114
  frame_id: "base_footprint"
voltage: 11.9040002823
current: 0.211999997497
charge: 0.0
capacity: 0.0
design_capacity: 0.0
percentage: 0.0
power_supply_status: 0
power_supply_health: 0
power_supply_technology: 0
present: False
cell_voltage: []
location: ''
serial_number: ''
---
header: 
  seq: 859
  stamp: 
    secs: 1658818343
    nsecs:  26091098
  frame_id: "base_footprint"
voltage: 11.9040002823
current: 1.07500004768
charge: 0.0
capacity: 0.0
design_capacity: 0.0
percentage: 0.0
power_supply_status: 0
power_supply_health: 0
power_supply_technology: 0
present: False
cell_voltage: []
location: ''
serial_number: ''
---
header: 
  seq: 860
  stamp: 
    secs: 1658818344
    nsecs:  25741100
  frame_id: "base_footprint"
voltage: 11.8699998856
current: 0.211999997497
charge: 0.0
capacity: 0.0
design_capacity: 0.0
percentage: 0.0
power_supply_status: 0
power_supply_health: 0
power_supply_technology: 0
present: False
cell_voltage: []
location: ''
serial_number: ''
---
header: 
  seq: 861
  stamp: 
    secs: 1658818345
    nsecs:  26622056
  frame_id: "base_footprint"
voltage: 11.6899995804
current: 1.09500002861
charge: 0.0
capacity: 0.0
design_capacity: 0.0
percentage: 0.0
power_supply_status: 0
power_supply_health: 0
power_supply_technology: 0
present: False
cell_voltage: []
location: ''
serial_number: ''
---
header: 
  seq: 862
  stamp: 
    secs: 1658818346
    nsecs:   5744934
  frame_id: "base_footprint"
voltage: 11.8470001221
current: 0.20000000298
charge: 0.0
capacity: 0.0
design_capacity: 0.0
percentage: 0.0
power_supply_status: 0
power_supply_health: 0
power_supply_technology: 0
present: False
cell_voltage: []
location: ''
serial_number: ''
---
header: 
  seq: 863
  stamp: 
    secs: 1658818347
    nsecs:  28132915
  frame_id: "base_footprint"
voltage: 11.6899995804
current: 1.84500002861
charge: 0.0
capacity: 0.0
design_capacity: 0.0
percentage: 0.0
power_supply_status: 0
power_supply_health: 0
power_supply_technology: 0
present: False
cell_voltage: []
location: ''
serial_number: ''
---
header: 
  seq: 864
  stamp: 
    secs: 1658818348
    nsecs:  29066085
  frame_id: "base_footprint"
voltage: 11.7279996872
current: 0.254000008106
charge: 0.0
capacity: 0.0
design_capacity: 0.0
percentage: 0.0
power_supply_status: 0
power_supply_health: 0
power_supply_technology: 0
present: False
cell_voltage: []
location: ''
serial_number: ''
---
header: 
  seq: 865
  stamp: 
    secs: 1658818349
    nsecs:  27566909
  frame_id: "base_footprint"
voltage: 11.5329999924
current: 0.416000008583
charge: 0.0
capacity: 0.0
design_capacity: 0.0
percentage: 0.0
power_supply_status: 0
power_supply_health: 0
power_supply_technology: 0
present: False
cell_voltage: []
location: ''
serial_number: ''
---
header: 
  seq: 866
  stamp: 
    secs: 1658818350
    nsecs:  25784969
  frame_id: "base_footprint"
voltage: 11.8280000687
current: 0.620000004768
charge: 0.0
capacity: 0.0
design_capacity: 0.0
percentage: 0.0
power_supply_status: 0
power_supply_health: 0
power_supply_technology: 0
present: False
cell_voltage: []
location: ''
serial_number: ''
---
header: 
  seq: 867
  stamp: 
    secs: 1658818351
    nsecs:  26053905
  frame_id: "base_footprint"
voltage: 11.6420001984
current: 0.929000020027
charge: 0.0
capacity: 0.0
design_capacity: 0.0
percentage: 0.0
power_supply_status: 0
power_supply_health: 0
power_supply_technology: 0
present: False
cell_voltage: []
location: ''
serial_number: ''
---
header: 
  seq: 868
  stamp: 
    secs: 1658818352
    nsecs:  26881933
  frame_id: "base_footprint"
voltage: 11.6610002518
current: 0.925000011921
charge: 0.0
capacity: 0.0
design_capacity: 0.0
percentage: 0.0
power_supply_status: 0
power_supply_health: 0
power_supply_technology: 0
present: False
cell_voltage: []
location: ''
serial_number: ''
---
header: 
  seq: 869
  stamp: 
    secs: 1658818353
    nsecs:  25464057
  frame_id: "base_footprint"
voltage: 11.670999527
current: 0.933000028133
charge: 0.0
capacity: 0.0
design_capacity: 0.0
percentage: 0.0
power_supply_status: 0
power_supply_health: 0
power_supply_technology: 0
present: False
cell_voltage: []
location: ''
serial_number: ''
---
header: 
  seq: 870
  stamp: 
    secs: 1658818354
    nsecs:  25670051
  frame_id: "base_footprint"
voltage: 11.670999527
current: 0.219999998808
charge: 0.0
capacity: 0.0
design_capacity: 0.0
percentage: 0.0
power_supply_status: 0
power_supply_health: 0
power_supply_technology: 0
present: False
cell_voltage: []
location: ''
serial_number: ''
---
header: 
  seq: 871
  stamp: 
    secs: 1658818355
    nsecs:  25650024
  frame_id: "base_footprint"
voltage: 11.8319997787
current: 0.686999976635
charge: 0.0
capacity: 0.0
design_capacity: 0.0
percentage: 0.0
power_supply_status: 0
power_supply_health: 0
power_supply_technology: 0
present: False
cell_voltage: []
location: ''
serial_number: ''
---
header: 
  seq: 872
  stamp: 
    secs: 1658818356
    nsecs:  26132106
  frame_id: "base_footprint"
voltage: 11.9230003357
current: 0.232999995351
charge: 0.0
capacity: 0.0
design_capacity: 0.0
percentage: 0.0
power_supply_status: 0
power_supply_health: 0
power_supply_technology: 0
present: False
cell_voltage: []
location: ''
serial_number: ''
---
header: 
  seq: 873
  stamp: 
    secs: 1658818357
    nsecs:  25588989
  frame_id: "base_footprint"
voltage: 11.8990001678
current: 1.81200003624
charge: 0.0
capacity: 0.0
design_capacity: 0.0
percentage: 0.0
power_supply_status: 0
power_supply_health: 0
power_supply_technology: 0
present: False
cell_voltage: []
location: ''
serial_number: ''
---
header: 
  seq: 874
  stamp: 
    secs: 1658818358
    nsecs:  27789115
  frame_id: "base_footprint"
voltage: 11.8039999008
current: 0.279000014067
charge: 0.0
capacity: 0.0
design_capacity: 0.0
percentage: 0.0
power_supply_status: 0
power_supply_health: 0
power_supply_technology: 0
present: False
cell_voltage: []
location: ''
serial_number: ''
---
header: 
  seq: 875
  stamp: 
    secs: 1658818359
    nsecs:  26022911
  frame_id: "base_footprint"
voltage: 11.8039999008
current: 0.229000002146
charge: 0.0
capacity: 0.0
design_capacity: 0.0
percentage: 0.0
power_supply_status: 0
power_supply_health: 0
power_supply_technology: 0
present: False
cell_voltage: []
location: ''
serial_number: ''
---
header: 
  seq: 876
  stamp: 
    secs: 1658818360
    nsecs:  25722026
  frame_id: "base_footprint"
voltage: 11.8129997253
current: 0.712000012398
charge: 0.0
capacity: 0.0
design_capacity: 0.0
percentage: 0.0
power_supply_status: 0
power_supply_health: 0
power_supply_technology: 0
present: False
cell_voltage: []
location: ''
serial_number: ''
---
header: 
  seq: 877
  stamp: 
    secs: 1658818361
    nsecs:  26932001
  frame_id: "base_footprint"
voltage: 11.8090000153
current: 0.653999984264
charge: 0.0
capacity: 0.0
design_capacity: 0.0
percentage: 0.0
power_supply_status: 0
power_supply_health: 0
power_supply_technology: 0
present: False
cell_voltage: []
location: ''
serial_number: ''
---
header: 
  seq: 878
  stamp: 
    secs: 1658818362
    nsecs:  26303052
  frame_id: "base_footprint"
voltage: 11.6899995804
current: 0.375
charge: 0.0
capacity: 0.0
design_capacity: 0.0
percentage: 0.0
power_supply_status: 0
power_supply_health: 0
power_supply_technology: 0
present: False
cell_voltage: []
location: ''
serial_number: ''
---
header: 
  seq: 879
  stamp: 
    secs: 1658818363
    nsecs:  25969982
  frame_id: "base_footprint"
voltage: 11.7849998474
current: 0.211999997497
charge: 0.0
capacity: 0.0
design_capacity: 0.0
percentage: 0.0
power_supply_status: 0
power_supply_health: 0
power_supply_technology: 0
present: False
cell_voltage: []
location: ''
serial_number: ''
---
header: 
  seq: 880
  stamp: 
    secs: 1658818364
    nsecs:  26143074
  frame_id: "base_footprint"
voltage: 11.7749996185
current: 0.17499999702
charge: 0.0
capacity: 0.0
design_capacity: 0.0
percentage: 0.0
power_supply_status: 0
power_supply_health: 0
power_supply_technology: 0
present: False
cell_voltage: []
location: ''
serial_number: ''
---
header: 
  seq: 881
  stamp: 
    secs: 1658818365
    nsecs:  29762983
  frame_id: "base_footprint"
voltage: 11.888999939
current: 0.340999990702
charge: 0.0
capacity: 0.0
design_capacity: 0.0
percentage: 0.0
power_supply_status: 0
power_supply_health: 0
power_supply_technology: 0
present: False
cell_voltage: []
location: ''
serial_number: ''
---
header: 
  seq: 882
  stamp: 
    secs: 1658818366
    nsecs:  25760889
  frame_id: "base_footprint"
voltage: 11.7279996872
current: 0.237000003457
charge: 0.0
capacity: 0.0
design_capacity: 0.0
percentage: 0.0
power_supply_status: 0
power_supply_health: 0
power_supply_technology: 0
present: False
cell_voltage: []
location: ''
serial_number: ''
---
header: 
  seq: 883
  stamp: 
    secs: 1658818367
    nsecs:  25780916
  frame_id: "base_footprint"
voltage: 11.875
current: 2.125
charge: 0.0
capacity: 0.0
design_capacity: 0.0
percentage: 0.0
power_supply_status: 0
power_supply_health: 0
power_supply_technology: 0
present: False
cell_voltage: []
location: ''
serial_number: ''
---
header: 
  seq: 884
  stamp: 
    secs: 1658818368
    nsecs:  26453971
  frame_id: "base_footprint"
voltage: 11.8039999008
current: 0.395000010729
charge: 0.0
capacity: 0.0
design_capacity: 0.0
percentage: 0.0
power_supply_status: 0
power_supply_health: 0
power_supply_technology: 0
present: False
cell_voltage: []
location: ''
serial_number: ''
---
header: 
  seq: 885
  stamp: 
    secs: 1658818369
    nsecs:  25983095
  frame_id: "base_footprint"
voltage: 11.8179998398
current: 0.211999997497
charge: 0.0
capacity: 0.0
design_capacity: 0.0
percentage: 0.0
power_supply_status: 0
power_supply_health: 0
power_supply_technology: 0
present: False
cell_voltage: []
location: ''
serial_number: ''
---
header: 
  seq: 886
  stamp: 
    secs: 1658818370
    nsecs:  25476932
  frame_id: "base_footprint"
voltage: 11.8470001221
current: 0.216000005603
charge: 0.0
capacity: 0.0
design_capacity: 0.0
percentage: 0.0
power_supply_status: 0
power_supply_health: 0
power_supply_technology: 0
present: False
cell_voltage: []
location: ''
serial_number: ''
---
header: 
  seq: 887
  stamp: 
    secs: 1658818371
    nsecs:  27998924
  frame_id: "base_footprint"
voltage: 11.8940000534
current: 0.216000005603
charge: 0.0
capacity: 0.0
design_capacity: 0.0
percentage: 0.0
power_supply_status: 0
power_supply_health: 0
power_supply_technology: 0
present: False
cell_voltage: []
location: ''
serial_number: ''
---
header: 
  seq: 888
  stamp: 
    secs: 1658818372
    nsecs:  25772094
  frame_id: "base_footprint"
voltage: 11.8850002289
current: 0.282999992371
charge: 0.0
capacity: 0.0
design_capacity: 0.0
percentage: 0.0
power_supply_status: 0
power_supply_health: 0
power_supply_technology: 0
present: False
cell_voltage: []
location: ''
serial_number: ''
---
header: 
  seq: 889
  stamp: 
    secs: 1658818373
    nsecs:  27332067
  frame_id: "base_footprint"
voltage: 11.888999939
current: 0.216000005603
charge: 0.0
capacity: 0.0
design_capacity: 0.0
percentage: 0.0
power_supply_status: 0
power_supply_health: 0
power_supply_technology: 0
present: False
cell_voltage: []
location: ''
serial_number: ''
---
header: 
  seq: 890
  stamp: 
    secs: 1658818374
    nsecs:  26110887
  frame_id: "base_footprint"
voltage: 11.8369998932
current: 1.57899999619
charge: 0.0
capacity: 0.0
design_capacity: 0.0
percentage: 0.0
power_supply_status: 0
power_supply_health: 0
power_supply_technology: 0
present: False
cell_voltage: []
location: ''
serial_number: ''
---
header: 
  seq: 891
  stamp: 
    secs: 1658818375
    nsecs:  26674985
  frame_id: "base_footprint"
voltage: 11.704000473
current: 0.600000023842
charge: 0.0
capacity: 0.0
design_capacity: 0.0
percentage: 0.0
power_supply_status: 0
power_supply_health: 0
power_supply_technology: 0
present: False
cell_voltage: []
location: ''
serial_number: ''
---
header: 
  seq: 892
  stamp: 
    secs: 1658818376
    nsecs:  26663064
  frame_id: "base_footprint"
voltage: 11.6949996948
current: 0.208000004292
charge: 0.0
capacity: 0.0
design_capacity: 0.0
percentage: 0.0
power_supply_status: 0
power_supply_health: 0
power_supply_technology: 0
present: False
cell_voltage: []
location: ''
serial_number: ''
---
header: 
  seq: 893
  stamp: 
    secs: 1658818377
    nsecs:  26216983
  frame_id: "base_footprint"
voltage: 11.8039999008
current: 1.28299999237
charge: 0.0
capacity: 0.0
design_capacity: 0.0
percentage: 0.0
power_supply_status: 0
power_supply_health: 0
power_supply_technology: 0
present: False
cell_voltage: []
location: ''
serial_number: ''
---
header: 
  seq: 894
  stamp: 
    secs: 1658818378
    nsecs:  26283979
  frame_id: "base_footprint"
voltage: 11.7559995651
current: 0.108000002801
charge: 0.0
capacity: 0.0
design_capacity: 0.0
percentage: 0.0
power_supply_status: 0
power_supply_health: 0
power_supply_technology: 0
present: False
cell_voltage: []
location: ''
serial_number: ''
---
header: 
  seq: 895
  stamp: 
    secs: 1658818379
    nsecs:  25743007
  frame_id: "base_footprint"
voltage: 11.765999794
current: 0.358000010252
charge: 0.0
capacity: 0.0
design_capacity: 0.0
percentage: 0.0
power_supply_status: 0
power_supply_health: 0
power_supply_technology: 0
present: False
cell_voltage: []
location: ''
serial_number: ''
---
header: 
  seq: 896
  stamp: 
    secs: 1658818380
    nsecs:  26000976
  frame_id: "base_footprint"
voltage: 11.8660001755
current: 0.679000020027
charge: 0.0
capacity: 0.0
design_capacity: 0.0
percentage: 0.0
power_supply_status: 0
power_supply_health: 0
power_supply_technology: 0
present: False
cell_voltage: []
location: ''
serial_number: ''
---
header: 
  seq: 897
  stamp: 
    secs: 1658818381
    nsecs:  28470993
  frame_id: "base_footprint"
voltage: 11.8850002289
current: 0.22499999404
charge: 0.0
capacity: 0.0
design_capacity: 0.0
percentage: 0.0
power_supply_status: 0
power_supply_health: 0
power_supply_technology: 0
present: False
cell_voltage: []
location: ''
serial_number: ''
---
header: 
  seq: 898
  stamp: 
    secs: 1658818382
    nsecs:  26032924
  frame_id: "base_footprint"
voltage: 11.8039999008
current: 0.144999995828
charge: 0.0
capacity: 0.0
design_capacity: 0.0
percentage: 0.0
power_supply_status: 0
power_supply_health: 0
power_supply_technology: 0
present: False
cell_voltage: []
location: ''
serial_number: ''
---
header: 
  seq: 899
  stamp: 
    secs: 1658818383
    nsecs:  26473999
  frame_id: "base_footprint"
voltage: 11.8280000687
current: 1.8789999485
charge: 0.0
capacity: 0.0
design_capacity: 0.0
percentage: 0.0
power_supply_status: 0
power_supply_health: 0
power_supply_technology: 0
present: False
cell_voltage: []
location: ''
serial_number: ''
---
header: 
  seq: 900
  stamp: 
    secs: 1658818384
    nsecs:  26458978
  frame_id: "base_footprint"
voltage: 11.6850004196
current: 0.975000023842
charge: 0.0
capacity: 0.0
design_capacity: 0.0
percentage: 0.0
power_supply_status: 0
power_supply_health: 0
power_supply_technology: 0
present: False
cell_voltage: []
location: ''
serial_number: ''
---
header: 
  seq: 901
  stamp: 
    secs: 1658818385
    nsecs:  26122093
  frame_id: "base_footprint"
voltage: 11.7279996872
current: 0.232999995351
charge: 0.0
capacity: 0.0
design_capacity: 0.0
percentage: 0.0
power_supply_status: 0
power_supply_health: 0
power_supply_technology: 0
present: False
cell_voltage: []
location: ''
serial_number: ''
---
header: 
  seq: 902
  stamp: 
    secs: 1658818386
    nsecs:  28142929
  frame_id: "base_footprint"
voltage: 11.8090000153
current: 0.216000005603
charge: 0.0
capacity: 0.0
design_capacity: 0.0
percentage: 0.0
power_supply_status: 0
power_supply_health: 0
power_supply_technology: 0
present: False
cell_voltage: []
location: ''
serial_number: ''
---
header: 
  seq: 903
  stamp: 
    secs: 1658818387
    nsecs:  25912046
  frame_id: "base_footprint"
voltage: 11.8319997787
current: 0.00800000037998
charge: 0.0
capacity: 0.0
design_capacity: 0.0
percentage: 0.0
power_supply_status: 0
power_supply_health: 0
power_supply_technology: 0
present: False
cell_voltage: []
location: ''
serial_number: ''
---
header: 
  seq: 904
  stamp: 
    secs: 1658818388
    nsecs:  29512882
  frame_id: "base_footprint"
voltage: 11.8420000076
current: 0.208000004292
charge: 0.0
capacity: 0.0
design_capacity: 0.0
percentage: 0.0
power_supply_status: 0
power_supply_health: 0
power_supply_technology: 0
present: False
cell_voltage: []
location: ''
serial_number: ''
---
header: 
  seq: 905
  stamp: 
    secs: 1658818389
    nsecs:   6238937
  frame_id: "base_footprint"
voltage: 11.7709999084
current: 1.33299994469
charge: 0.0
capacity: 0.0
design_capacity: 0.0
percentage: 0.0
power_supply_status: 0
power_supply_health: 0
power_supply_technology: 0
present: False
cell_voltage: []
location: ''
serial_number: ''
---
header: 
  seq: 906
  stamp: 
    secs: 1658818390
    nsecs:  27817964
  frame_id: "base_footprint"
voltage: 11.704000473
current: 0.912000000477
charge: 0.0
capacity: 0.0
design_capacity: 0.0
percentage: 0.0
power_supply_status: 0
power_supply_health: 0
power_supply_technology: 0
present: False
cell_voltage: []
location: ''
serial_number: ''
---
header: 
  seq: 907
  stamp: 
    secs: 1658818391
    nsecs:  26592016
  frame_id: "base_footprint"
voltage: 11.6190004349
current: 0.22499999404
charge: 0.0
capacity: 0.0
design_capacity: 0.0
percentage: 0.0
power_supply_status: 0
power_supply_health: 0
power_supply_technology: 0
present: False
cell_voltage: []
location: ''
serial_number: ''
---
header: 
  seq: 908
  stamp: 
    secs: 1658818392
    nsecs:  26566028
  frame_id: "base_footprint"
voltage: 11.7989997864
current: 0.416000008583
charge: 0.0
capacity: 0.0
design_capacity: 0.0
percentage: 0.0
power_supply_status: 0
power_supply_health: 0
power_supply_technology: 0
present: False
cell_voltage: []
location: ''
serial_number: ''
---
header: 
  seq: 909
  stamp: 
    secs: 1658818393
    nsecs:  26634931
  frame_id: "base_footprint"
voltage: 11.888999939
current: 0.545000016689
charge: 0.0
capacity: 0.0
design_capacity: 0.0
percentage: 0.0
power_supply_status: 0
power_supply_health: 0
power_supply_technology: 0
present: False
cell_voltage: []
location: ''
serial_number: ''
---
header: 
  seq: 910
  stamp: 
    secs: 1658818394
    nsecs:  26510000
  frame_id: "base_footprint"
voltage: 11.8369998932
current: 0.261999994516
charge: 0.0
capacity: 0.0
design_capacity: 0.0
percentage: 0.0
power_supply_status: 0
power_supply_health: 0
power_supply_technology: 0
present: False
cell_voltage: []
location: ''
serial_number: ''
---
header: 
  seq: 911
  stamp: 
    secs: 1658818395
    nsecs:  26829004
  frame_id: "base_footprint"
voltage: 11.875
current: 0.211999997497
charge: 0.0
capacity: 0.0
design_capacity: 0.0
percentage: 0.0
power_supply_status: 0
power_supply_health: 0
power_supply_technology: 0
present: False
cell_voltage: []
location: ''
serial_number: ''
---
header: 
  seq: 912
  stamp: 
    secs: 1658818396
    nsecs:  25749921
  frame_id: "base_footprint"
voltage: 11.875
current: 0.495000004768
charge: 0.0
capacity: 0.0
design_capacity: 0.0
percentage: 0.0
power_supply_status: 0
power_supply_health: 0
power_supply_technology: 0
present: False
cell_voltage: []
location: ''
serial_number: ''
---
header: 
  seq: 913
  stamp: 
    secs: 1658818397
    nsecs:  26613950
  frame_id: "base_footprint"
voltage: 11.8800001144
current: 0.216000005603
charge: 0.0
capacity: 0.0
design_capacity: 0.0
percentage: 0.0
power_supply_status: 0
power_supply_health: 0
power_supply_technology: 0
present: False
cell_voltage: []
location: ''
serial_number: ''
---
header: 
  seq: 914
  stamp: 
    secs: 1658818398
    nsecs:   6208896
  frame_id: "base_footprint"
voltage: 11.765999794
current: 0.944999992847
charge: 0.0
capacity: 0.0
design_capacity: 0.0
percentage: 0.0
power_supply_status: 0
power_supply_health: 0
power_supply_technology: 0
present: False
cell_voltage: []
location: ''
serial_number: ''
---
header: 
  seq: 915
  stamp: 
    secs: 1658818399
    nsecs:  25939941
  frame_id: "base_footprint"
voltage: 11.6420001984
current: 0.0619999989867
charge: 0.0
capacity: 0.0
design_capacity: 0.0
percentage: 0.0
power_supply_status: 0
power_supply_health: 0
power_supply_technology: 0
present: False
cell_voltage: []
location: ''
serial_number: ''
---
header: 
  seq: 916
  stamp: 
    secs: 1658818400
    nsecs:  25767087
  frame_id: "base_footprint"
voltage: 11.7370004654
current: 0.211999997497
charge: 0.0
capacity: 0.0
design_capacity: 0.0
percentage: 0.0
power_supply_status: 0
power_supply_health: 0
power_supply_technology: 0
present: False
cell_voltage: []
location: ''
serial_number: ''
---
header: 
  seq: 917
  stamp: 
    secs: 1658818401
    nsecs:   7386922
  frame_id: "base_footprint"
voltage: 11.7939996719
current: 0.216000005603
charge: 0.0
capacity: 0.0
design_capacity: 0.0
percentage: 0.0
power_supply_status: 0
power_supply_health: 0
power_supply_technology: 0
present: False
cell_voltage: []
location: ''
serial_number: ''
---
header: 
  seq: 918
  stamp: 
    secs: 1658818402
    nsecs:   5722999
  frame_id: "base_footprint"
voltage: 11.8699998856
current: 0.432999998331
charge: 0.0
capacity: 0.0
design_capacity: 0.0
percentage: 0.0
power_supply_status: 0
power_supply_health: 0
power_supply_technology: 0
present: False
cell_voltage: []
location: ''
serial_number: ''
---
header: 
  seq: 919
  stamp: 
    secs: 1658818403
    nsecs:  25820016
  frame_id: "base_footprint"
voltage: 11.7939996719
current: 0.282999992371
charge: 0.0
capacity: 0.0
design_capacity: 0.0
percentage: 0.0
power_supply_status: 0
power_supply_health: 0
power_supply_technology: 0
present: False
cell_voltage: []
location: ''
serial_number: ''
---
header: 
  seq: 920
  stamp: 
    secs: 1658818404
    nsecs:  26740074
  frame_id: "base_footprint"
voltage: 11.8850002289
current: 0.211999997497
charge: 0.0
capacity: 0.0
design_capacity: 0.0
percentage: 0.0
power_supply_status: 0
power_supply_health: 0
power_supply_technology: 0
present: False
cell_voltage: []
location: ''
serial_number: ''
---
header: 
  seq: 921
  stamp: 
    secs: 1658818405
    nsecs:  27050971
  frame_id: "base_footprint"
voltage: 11.7609996796
current: 0.98299998045
charge: 0.0
capacity: 0.0
design_capacity: 0.0
percentage: 0.0
power_supply_status: 0
power_supply_health: 0
power_supply_technology: 0
present: False
cell_voltage: []
location: ''
serial_number: ''
---
header: 
  seq: 922
  stamp: 
    secs: 1658818406
    nsecs:  26062011
  frame_id: "base_footprint"
voltage: 11.6280002594
current: 0.0
charge: 0.0
capacity: 0.0
design_capacity: 0.0
percentage: 0.0
power_supply_status: 0
power_supply_health: 0
power_supply_technology: 0
present: False
cell_voltage: []
location: ''
serial_number: ''
---
header: 
  seq: 923
  stamp: 
    secs: 1658818407
    nsecs:  25646924
  frame_id: "base_footprint"
voltage: 11.7370004654
current: 0.237000003457
charge: 0.0
capacity: 0.0
design_capacity: 0.0
percentage: 0.0
power_supply_status: 0
power_supply_health: 0
power_supply_technology: 0
present: False
cell_voltage: []
location: ''
serial_number: ''
---
header: 
  seq: 924
  stamp: 
    secs: 1658818408
    nsecs:  26138067
  frame_id: "base_footprint"
voltage: 11.704000473
current: 0.907999992371
charge: 0.0
capacity: 0.0
design_capacity: 0.0
percentage: 0.0
power_supply_status: 0
power_supply_health: 0
power_supply_technology: 0
present: False
cell_voltage: []
location: ''
serial_number: ''
---
header: 
  seq: 925
  stamp: 
    secs: 1658818409
    nsecs:  25764942
  frame_id: "base_footprint"
voltage: 11.6330003738
current: 0.89099997282
charge: 0.0
capacity: 0.0
design_capacity: 0.0
percentage: 0.0
power_supply_status: 0
power_supply_health: 0
power_supply_technology: 0
present: False
cell_voltage: []
location: ''
serial_number: ''
---
header: 
  seq: 926
  stamp: 
    secs: 1658818410
    nsecs:  27658939
  frame_id: "base_footprint"
voltage: 11.656999588
current: 0.229000002146
charge: 0.0
capacity: 0.0
design_capacity: 0.0
percentage: 0.0
power_supply_status: 0
power_supply_health: 0
power_supply_technology: 0
present: False
cell_voltage: []
location: ''
serial_number: ''
---
header: 
  seq: 927
  stamp: 
    secs: 1658818411
    nsecs:  26065111
  frame_id: "base_footprint"
voltage: 11.8129997253
current: 0.254000008106
charge: 0.0
capacity: 0.0
design_capacity: 0.0
percentage: 0.0
power_supply_status: 0
power_supply_health: 0
power_supply_technology: 0
present: False
cell_voltage: []
location: ''
serial_number: ''
---
header: 
  seq: 928
  stamp: 
    secs: 1658818412
    nsecs:  25657892
  frame_id: "base_footprint"
voltage: 11.8990001678
current: 0.22499999404
charge: 0.0
capacity: 0.0
design_capacity: 0.0
percentage: 0.0
power_supply_status: 0
power_supply_health: 0
power_supply_technology: 0
present: False
cell_voltage: []
location: ''
serial_number: ''
---
header: 
  seq: 929
  stamp: 
    secs: 1658818413
    nsecs:  26074886
  frame_id: "base_footprint"
voltage: 11.875
current: 1.49100005627
charge: 0.0
capacity: 0.0
design_capacity: 0.0
percentage: 0.0
power_supply_status: 0
power_supply_health: 0
power_supply_technology: 0
present: False
cell_voltage: []
location: ''
serial_number: ''
---
header: 
  seq: 930
  stamp: 
    secs: 1658818414
    nsecs:  27206897
  frame_id: "base_footprint"
voltage: 11.8990001678
current: 0.240999996662
charge: 0.0
capacity: 0.0
design_capacity: 0.0
percentage: 0.0
power_supply_status: 0
power_supply_health: 0
power_supply_technology: 0
present: False
cell_voltage: []
location: ''
serial_number: ''
---
header: 
  seq: 931
  stamp: 
    secs: 1658818415
    nsecs:  26860952
  frame_id: "base_footprint"
voltage: 11.7899999619
current: 1.68299996853
charge: 0.0
capacity: 0.0
design_capacity: 0.0
percentage: 0.0
power_supply_status: 0
power_supply_health: 0
power_supply_technology: 0
present: False
cell_voltage: []
location: ''
serial_number: ''
---
header: 
  seq: 932
  stamp: 
    secs: 1658818416
    nsecs:  26936054
  frame_id: "base_footprint"
voltage: 11.704000473
current: 1.62000000477
charge: 0.0
capacity: 0.0
design_capacity: 0.0
percentage: 0.0
power_supply_status: 0
power_supply_health: 0
power_supply_technology: 0
present: False
cell_voltage: []
location: ''
serial_number: ''
---
header: 
  seq: 933
  stamp: 
    secs: 1658818417
    nsecs:   6050109
  frame_id: "base_footprint"
voltage: 11.6190004349
current: 0.22499999404
charge: 0.0
capacity: 0.0
design_capacity: 0.0
percentage: 0.0
power_supply_status: 0
power_supply_health: 0
power_supply_technology: 0
present: False
cell_voltage: []
location: ''
serial_number: ''
---
header: 
  seq: 934
  stamp: 
    secs: 1658818418
    nsecs:  26182889
  frame_id: "base_footprint"
voltage: 11.7899999619
current: 0.216000005603
charge: 0.0
capacity: 0.0
design_capacity: 0.0
percentage: 0.0
power_supply_status: 0
power_supply_health: 0
power_supply_technology: 0
present: False
cell_voltage: []
location: ''
serial_number: ''
---
header: 
  seq: 935
  stamp: 
    secs: 1658818419
    nsecs:  25511980
  frame_id: "base_footprint"
voltage: 11.875
current: 0.211999997497
charge: 0.0
capacity: 0.0
design_capacity: 0.0
percentage: 0.0
power_supply_status: 0
power_supply_health: 0
power_supply_technology: 0
present: False
cell_voltage: []
location: ''
serial_number: ''
---
header: 
  seq: 936
  stamp: 
    secs: 1658818420
    nsecs:  26566028
  frame_id: "base_footprint"
voltage: 11.8509998322
current: 1.04999995232
charge: 0.0
capacity: 0.0
design_capacity: 0.0
percentage: 0.0
power_supply_status: 0
power_supply_health: 0
power_supply_technology: 0
present: False
cell_voltage: []
location: ''
serial_number: ''
---
header: 
  seq: 937
  stamp: 
    secs: 1658818421
    nsecs:  25542020
  frame_id: "base_footprint"
voltage: 11.861000061
current: 0.211999997497
charge: 0.0
capacity: 0.0
design_capacity: 0.0
percentage: 0.0
power_supply_status: 0
power_supply_health: 0
power_supply_technology: 0
present: False
cell_voltage: []
location: ''
serial_number: ''
---
header: 
  seq: 938
  stamp: 
    secs: 1658818422
    nsecs:  25733947
  frame_id: "base_footprint"
voltage: 11.8800001144
current: 0.211999997497
charge: 0.0
capacity: 0.0
design_capacity: 0.0
percentage: 0.0
power_supply_status: 0
power_supply_health: 0
power_supply_technology: 0
present: False
cell_voltage: []
location: ''
serial_number: ''
---
header: 
  seq: 939
  stamp: 
    secs: 1658818423
    nsecs:  26968002
  frame_id: "base_footprint"
voltage: 11.8800001144
current: 0.232999995351
charge: 0.0
capacity: 0.0
design_capacity: 0.0
percentage: 0.0
power_supply_status: 0
power_supply_health: 0
power_supply_technology: 0
present: False
cell_voltage: []
location: ''
serial_number: ''
---
header: 
  seq: 940
  stamp: 
    secs: 1658818424
    nsecs:  26278018
  frame_id: "base_footprint"
voltage: 11.765999794
current: 2.08299994469
charge: 0.0
capacity: 0.0
design_capacity: 0.0
percentage: 0.0
power_supply_status: 0
power_supply_health: 0
power_supply_technology: 0
present: False
cell_voltage: []
location: ''
serial_number: ''
---
header: 
  seq: 941
  stamp: 
    secs: 1658818425
    nsecs:  26077032
  frame_id: "base_footprint"
voltage: 11.7139997482
current: 0.944999992847
charge: 0.0
capacity: 0.0
design_capacity: 0.0
percentage: 0.0
power_supply_status: 0
power_supply_health: 0
power_supply_technology: 0
present: False
cell_voltage: []
location: ''
serial_number: ''
---
header: 
  seq: 942
  stamp: 
    secs: 1658818426
    nsecs:  28192996
  frame_id: "base_footprint"
voltage: 11.7089996338
current: 0.216000005603
charge: 0.0
capacity: 0.0
design_capacity: 0.0
percentage: 0.0
power_supply_status: 0
power_supply_health: 0
power_supply_technology: 0
present: False
cell_voltage: []
location: ''
serial_number: ''
---
header: 
  seq: 943
  stamp: 
    secs: 1658818427
    nsecs:  25626897
  frame_id: "base_footprint"
voltage: 11.875
current: 0.237000003457
charge: 0.0
capacity: 0.0
design_capacity: 0.0
percentage: 0.0
power_supply_status: 0
power_supply_health: 0
power_supply_technology: 0
present: False
cell_voltage: []
location: ''
serial_number: ''
---
header: 
  seq: 944
  stamp: 
    secs: 1658818428
    nsecs:  25676965
  frame_id: "base_footprint"
voltage: 11.8470001221
current: 0.578999996185
charge: 0.0
capacity: 0.0
design_capacity: 0.0
percentage: 0.0
power_supply_status: 0
power_supply_health: 0
power_supply_technology: 0
present: False
cell_voltage: []
location: ''
serial_number: ''
---
header: 
  seq: 945
  stamp: 
    secs: 1658818429
    nsecs:  26005983
  frame_id: "base_footprint"
voltage: 11.7899999619
current: 0.51599997282
charge: 0.0
capacity: 0.0
design_capacity: 0.0
percentage: 0.0
power_supply_status: 0
power_supply_health: 0
power_supply_technology: 0
present: False
cell_voltage: []
location: ''
serial_number: ''
---
header: 
  seq: 946
  stamp: 
    secs: 1658818430
    nsecs:  26014089
  frame_id: "base_footprint"
voltage: 11.8039999008
current: 0.27500000596
charge: 0.0
capacity: 0.0
design_capacity: 0.0
percentage: 0.0
power_supply_status: 0
power_supply_health: 0
power_supply_technology: 0
present: False
cell_voltage: []
location: ''
serial_number: ''
---
header: 
  seq: 947
  stamp: 
    secs: 1658818431
    nsecs:  26156902
  frame_id: "base_footprint"
voltage: 11.8420000076
current: 0.211999997497
charge: 0.0
capacity: 0.0
design_capacity: 0.0
percentage: 0.0
power_supply_status: 0
power_supply_health: 0
power_supply_technology: 0
present: False
cell_voltage: []
location: ''
serial_number: ''
---
header: 
  seq: 948
  stamp: 
    secs: 1658818432
    nsecs:  25985002
  frame_id: "base_footprint"
voltage: 11.8850002289
current: 0.22499999404
charge: 0.0
capacity: 0.0
design_capacity: 0.0
percentage: 0.0
power_supply_status: 0
power_supply_health: 0
power_supply_technology: 0
present: False
cell_voltage: []
location: ''
serial_number: ''
---
header: 
  seq: 949
  stamp: 
    secs: 1658818433
    nsecs:   6252050
  frame_id: "base_footprint"
voltage: 11.8940000534
current: 0.216000005603
charge: 0.0
capacity: 0.0
design_capacity: 0.0
percentage: 0.0
power_supply_status: 0
power_supply_health: 0
power_supply_technology: 0
present: False
cell_voltage: []
location: ''
serial_number: ''
---
header: 
  seq: 950
  stamp: 
    secs: 1658818434
    nsecs:  26695966
  frame_id: "base_footprint"
voltage: 11.8800001144
current: 0.208000004292
charge: 0.0
capacity: 0.0
design_capacity: 0.0
percentage: 0.0
power_supply_status: 0
power_supply_health: 0
power_supply_technology: 0
present: False
cell_voltage: []
location: ''
serial_number: ''
---
header: 
  seq: 951
  stamp: 
    secs: 1658818435
    nsecs:   7464885
  frame_id: "base_footprint"
voltage: 11.8850002289
current: 0.219999998808
charge: 0.0
capacity: 0.0
design_capacity: 0.0
percentage: 0.0
power_supply_status: 0
power_supply_health: 0
power_supply_technology: 0
present: False
cell_voltage: []
location: ''
serial_number: ''
---
header: 
  seq: 952
  stamp: 
    secs: 1658818436
    nsecs:  26920080
  frame_id: "base_footprint"
voltage: 11.8800001144
current: 3.09599995613
charge: 0.0
capacity: 0.0
design_capacity: 0.0
percentage: 0.0
power_supply_status: 0
power_supply_health: 0
power_supply_technology: 0
present: False
cell_voltage: []
location: ''
serial_number: ''
---
header: 
  seq: 953
  stamp: 
    secs: 1658818437
    nsecs:  25798082
  frame_id: "base_footprint"
voltage: 11.7899999619
current: 0.940999984741
charge: 0.0
capacity: 0.0
design_capacity: 0.0
percentage: 0.0
power_supply_status: 0
power_supply_health: 0
power_supply_technology: 0
present: False
cell_voltage: []
location: ''
serial_number: ''
---
header: 
  seq: 954
  stamp: 
    secs: 1658818438
    nsecs:  26905059
  frame_id: "base_footprint"
voltage: 11.6470003128
current: 0.940999984741
charge: 0.0
capacity: 0.0
design_capacity: 0.0
percentage: 0.0
power_supply_status: 0
power_supply_health: 0
power_supply_technology: 0
present: False
cell_voltage: []
location: ''
serial_number: ''
---
header: 
  seq: 955
  stamp: 
    secs: 1658818439
    nsecs:  25851011
  frame_id: "base_footprint"
voltage: 11.6470003128
current: 0.907999992371
charge: 0.0
capacity: 0.0
design_capacity: 0.0
percentage: 0.0
power_supply_status: 0
power_supply_health: 0
power_supply_technology: 0
present: False
cell_voltage: []
location: ''
serial_number: ''
---
header: 
  seq: 956
  stamp: 
    secs: 1658818440
    nsecs:  26107072
  frame_id: "base_footprint"
voltage: 11.6520004272
current: 0.894999980927
charge: 0.0
capacity: 0.0
design_capacity: 0.0
percentage: 0.0
power_supply_status: 0
power_supply_health: 0
power_supply_technology: 0
present: False
cell_voltage: []
location: ''
serial_number: ''
---
header: 
  seq: 957
  stamp: 
    secs: 1658818441
    nsecs:  27324914
  frame_id: "base_footprint"
voltage: 11.6520004272
current: 2.31999993324
charge: 0.0
capacity: 0.0
design_capacity: 0.0
percentage: 0.0
power_supply_status: 0
power_supply_health: 0
power_supply_technology: 0
present: False
cell_voltage: []
location: ''
serial_number: ''
---
header: 
  seq: 958
  stamp: 
    secs: 1658818442
    nsecs:   7107019
  frame_id: "base_footprint"
voltage: 11.6420001984
current: 0.216000005603
charge: 0.0
capacity: 0.0
design_capacity: 0.0
percentage: 0.0
power_supply_status: 0
power_supply_health: 0
power_supply_technology: 0
present: False
cell_voltage: []
location: ''
serial_number: ''
---
header: 
  seq: 959
  stamp: 
    secs: 1658818443
    nsecs:  25896072
  frame_id: "base_footprint"
voltage: 11.704000473
current: 2.36999988556
charge: 0.0
capacity: 0.0
design_capacity: 0.0
percentage: 0.0
power_supply_status: 0
power_supply_health: 0
power_supply_technology: 0
present: False
cell_voltage: []
location: ''
serial_number: ''
---
header: 
  seq: 960
  stamp: 
    secs: 1658818444
    nsecs:  25674104
  frame_id: "base_footprint"
voltage: 11.8039999008
current: 0.10000000149
charge: 0.0
capacity: 0.0
design_capacity: 0.0
percentage: 0.0
power_supply_status: 0
power_supply_health: 0
power_supply_technology: 0
present: False
cell_voltage: []
location: ''
serial_number: ''
---
header: 
  seq: 961
  stamp: 
    secs: 1658818445
    nsecs:  26396989
  frame_id: "base_footprint"
voltage: 11.8090000153
current: 0.340999990702
charge: 0.0
capacity: 0.0
design_capacity: 0.0
percentage: 0.0
power_supply_status: 0
power_supply_health: 0
power_supply_technology: 0
present: False
cell_voltage: []
location: ''
serial_number: ''
---
header: 
  seq: 962
  stamp: 
    secs: 1658818446
    nsecs:  29000043
  frame_id: "base_footprint"
voltage: 11.8280000687
current: 0.569999992847
charge: 0.0
capacity: 0.0
design_capacity: 0.0
percentage: 0.0
power_supply_status: 0
power_supply_health: 0
power_supply_technology: 0
present: False
cell_voltage: []
location: ''
serial_number: ''
---
header: 
  seq: 963
  stamp: 
    secs: 1658818447
    nsecs:  26017904
  frame_id: "base_footprint"
voltage: 11.7709999084
current: 0.545000016689
charge: 0.0
capacity: 0.0
design_capacity: 0.0
percentage: 0.0
power_supply_status: 0
power_supply_health: 0
power_supply_technology: 0
present: False
cell_voltage: []
location: ''
serial_number: ''
---
header: 
  seq: 964
  stamp: 
    secs: 1658818448
    nsecs:  25906085
  frame_id: "base_footprint"
voltage: 11.7419996262
current: 0.441000014544
charge: 0.0
capacity: 0.0
design_capacity: 0.0
percentage: 0.0
power_supply_status: 0
power_supply_health: 0
power_supply_technology: 0
present: False
cell_voltage: []
location: ''
serial_number: ''
---
header: 
  seq: 965
  stamp: 
    secs: 1658818449
    nsecs:  25652885
  frame_id: "base_footprint"
voltage: 11.7849998474
current: 0.211999997497
charge: 0.0
capacity: 0.0
design_capacity: 0.0
percentage: 0.0
power_supply_status: 0
power_supply_health: 0
power_supply_technology: 0
present: False
cell_voltage: []
location: ''
serial_number: ''
---
header: 
  seq: 966
  stamp: 
    secs: 1658818450
    nsecs:  25572061
  frame_id: "base_footprint"
voltage: 11.8699998856
current: 0.211999997497
charge: 0.0
capacity: 0.0
design_capacity: 0.0
percentage: 0.0
power_supply_status: 0
power_supply_health: 0
power_supply_technology: 0
present: False
cell_voltage: []
location: ''
serial_number: ''
---
header: 
  seq: 967
  stamp: 
    secs: 1658818451
    nsecs:  26997089
  frame_id: "base_footprint"
voltage: 11.875
current: 0.216000005603
charge: 0.0
capacity: 0.0
design_capacity: 0.0
percentage: 0.0
power_supply_status: 0
power_supply_health: 0
power_supply_technology: 0
present: False
cell_voltage: []
location: ''
serial_number: ''
---
header: 
  seq: 968
  stamp: 
    secs: 1658818452
    nsecs:  25773048
  frame_id: "base_footprint"
voltage: 11.8660001755
current: 0.216000005603
charge: 0.0
capacity: 0.0
design_capacity: 0.0
percentage: 0.0
power_supply_status: 0
power_supply_health: 0
power_supply_technology: 0
present: False
cell_voltage: []
location: ''
serial_number: ''
---
header: 
  seq: 969
  stamp: 
    secs: 1658818453
    nsecs:  27020931
  frame_id: "base_footprint"
voltage: 11.8660001755
current: 2.92499995232
charge: 0.0
capacity: 0.0
design_capacity: 0.0
percentage: 0.0
power_supply_status: 0
power_supply_health: 0
power_supply_technology: 0
present: False
cell_voltage: []
location: ''
serial_number: ''
---
header: 
  seq: 970
  stamp: 
    secs: 1658818454
    nsecs:  25701045
  frame_id: "base_footprint"
voltage: 11.7939996719
current: 0.903999984264
charge: 0.0
capacity: 0.0
design_capacity: 0.0
percentage: 0.0
power_supply_status: 0
power_supply_health: 0
power_supply_technology: 0
present: False
cell_voltage: []
location: ''
serial_number: ''
---
header: 
  seq: 971
  stamp: 
    secs: 1658818455
    nsecs:  26561021
  frame_id: "base_footprint"
voltage: 11.6520004272
current: 0.903999984264
charge: 0.0
capacity: 0.0
design_capacity: 0.0
percentage: 0.0
power_supply_status: 0
power_supply_health: 0
power_supply_technology: 0
present: False
cell_voltage: []
location: ''
serial_number: ''
---
header: 
  seq: 972
  stamp: 
    secs: 1658818456
    nsecs:   6222963
  frame_id: "base_footprint"
voltage: 11.6520004272
current: 1.4620000124
charge: 0.0
capacity: 0.0
design_capacity: 0.0
percentage: 0.0
power_supply_status: 0
power_supply_health: 0
power_supply_technology: 0
present: False
cell_voltage: []
location: ''
serial_number: ''
---
header: 
  seq: 973
  stamp: 
    secs: 1658818457
    nsecs:  27878999
  frame_id: "base_footprint"
voltage: 11.6420001984
current: 0.912000000477
charge: 0.0
capacity: 0.0
design_capacity: 0.0
percentage: 0.0
power_supply_status: 0
power_supply_health: 0
power_supply_technology: 0
present: False
cell_voltage: []
location: ''
serial_number: ''
---
header: 
  seq: 974
  stamp: 
    secs: 1658818458
    nsecs:  27715921
  frame_id: "base_footprint"
voltage: 11.6280002594
current: 0.611999988556
charge: 0.0
capacity: 0.0
design_capacity: 0.0
percentage: 0.0
power_supply_status: 0
power_supply_health: 0
power_supply_technology: 0
present: False
cell_voltage: []
location: ''
serial_number: ''
---
header: 
  seq: 975
  stamp: 
    secs: 1658818459
    nsecs:  26668071
  frame_id: "base_footprint"
voltage: 11.6140003204
current: 0.925000011921
charge: 0.0
capacity: 0.0
design_capacity: 0.0
percentage: 0.0
power_supply_status: 0
power_supply_health: 0
power_supply_technology: 0
present: False
cell_voltage: []
location: ''
serial_number: ''
---
header: 
  seq: 976
  stamp: 
    secs: 1658818460
    nsecs:  27146100
  frame_id: "base_footprint"
voltage: 11.6190004349
current: 0.125
charge: 0.0
capacity: 0.0
design_capacity: 0.0
percentage: 0.0
power_supply_status: 0
power_supply_health: 0
power_supply_technology: 0
present: False
cell_voltage: []
location: ''
serial_number: ''
---
header: 
  seq: 977
  stamp: 
    secs: 1658818461
    nsecs:  27692079
  frame_id: "base_footprint"
voltage: 11.7849998474
current: 0.361999988556
charge: 0.0
capacity: 0.0
design_capacity: 0.0
percentage: 0.0
power_supply_status: 0
power_supply_health: 0
power_supply_technology: 0
present: False
cell_voltage: []
location: ''
serial_number: ''
---
header: 
  seq: 978
  stamp: 
    secs: 1658818462
    nsecs:  25602102
  frame_id: "base_footprint"
voltage: 11.7849998474
current: 0.933000028133
charge: 0.0
capacity: 0.0
design_capacity: 0.0
percentage: 0.0
power_supply_status: 0
power_supply_health: 0
power_supply_technology: 0
present: False
cell_voltage: []
location: ''
serial_number: ''
---
header: 
  seq: 979
  stamp: 
    secs: 1658818463
    nsecs:  27756929
  frame_id: "base_footprint"
voltage: 11.6379995346
current: 0.883000016212
charge: 0.0
capacity: 0.0
design_capacity: 0.0
percentage: 0.0
power_supply_status: 0
power_supply_health: 0
power_supply_technology: 0
present: False
cell_voltage: []
location: ''
serial_number: ''
---
header: 
  seq: 980
  stamp: 
    secs: 1658818464
    nsecs:   5763053
  frame_id: "base_footprint"
voltage: 11.6379995346
current: 0.861999988556
charge: 0.0
capacity: 0.0
design_capacity: 0.0
percentage: 0.0
power_supply_status: 0
power_supply_health: 0
power_supply_technology: 0
present: False
cell_voltage: []
location: ''
serial_number: ''
---
header: 
  seq: 981
  stamp: 
    secs: 1658818465
    nsecs:  25954008
  frame_id: "base_footprint"
voltage: 11.6420001984
current: 0.89099997282
charge: 0.0
capacity: 0.0
design_capacity: 0.0
percentage: 0.0
power_supply_status: 0
power_supply_health: 0
power_supply_technology: 0
present: False
cell_voltage: []
location: ''
serial_number: ''
---
header: 
  seq: 982
  stamp: 
    secs: 1658818466
    nsecs:  28736114
  frame_id: "base_footprint"
voltage: 11.6660003662
current: 0.620000004768
charge: 0.0
capacity: 0.0
design_capacity: 0.0
percentage: 0.0
power_supply_status: 0
power_supply_health: 0
power_supply_technology: 0
present: False
cell_voltage: []
location: ''
serial_number: ''
---
header: 
  seq: 983
  stamp: 
    secs: 1658818467
    nsecs:  27652978
  frame_id: "base_footprint"
voltage: 11.765999794
current: 0.22499999404
charge: 0.0
capacity: 0.0
design_capacity: 0.0
percentage: 0.0
power_supply_status: 0
power_supply_health: 0
power_supply_technology: 0
present: False
cell_voltage: []
location: ''
serial_number: ''
---
header: 
  seq: 984
  stamp: 
    secs: 1658818468
    nsecs:  26834964
  frame_id: "base_footprint"
voltage: 11.861000061
current: 0.219999998808
charge: 0.0
capacity: 0.0
design_capacity: 0.0
percentage: 0.0
power_supply_status: 0
power_supply_health: 0
power_supply_technology: 0
present: False
cell_voltage: []
location: ''
serial_number: ''
---
header: 
  seq: 985
  stamp: 
    secs: 1658818469
    nsecs:  27111053
  frame_id: "base_footprint"
voltage: 11.861000061
current: 2.38700008392
charge: 0.0
capacity: 0.0
design_capacity: 0.0
percentage: 0.0
power_supply_status: 0
power_supply_health: 0
power_supply_technology: 0
present: False
cell_voltage: []
location: ''
serial_number: ''
---
header: 
  seq: 986
  stamp: 
    secs: 1658818470
    nsecs:  25940895
  frame_id: "base_footprint"
voltage: 11.3149995804
current: 1.85800004005
charge: 0.0
capacity: 0.0
design_capacity: 0.0
percentage: 0.0
power_supply_status: 0
power_supply_health: 0
power_supply_technology: 0
present: False
cell_voltage: []
location: ''
serial_number: ''
---
header: 
  seq: 987
  stamp: 
    secs: 1658818471
    nsecs:  25830030
  frame_id: "base_footprint"
voltage: 11.1859998703
current: 0.219999998808
charge: 0.0
capacity: 0.0
design_capacity: 0.0
percentage: 0.0
power_supply_status: 0
power_supply_health: 0
power_supply_technology: 0
present: False
cell_voltage: []
location: ''
serial_number: ''
---
header: 
  seq: 988
  stamp: 
    secs: 1658818472
    nsecs:  27996063
  frame_id: "base_footprint"
voltage: 11.4519996643
current: 3.24099993706
charge: 0.0
capacity: 0.0
design_capacity: 0.0
percentage: 0.0
power_supply_status: 0
power_supply_health: 0
power_supply_technology: 0
present: False
cell_voltage: []
location: ''
serial_number: ''
---
header: 
  seq: 989
  stamp: 
    secs: 1658818473
    nsecs:  25800943
  frame_id: "base_footprint"
voltage: 11.2770004272
current: 1.54100000858
charge: 0.0
capacity: 0.0
design_capacity: 0.0
percentage: 0.0
power_supply_status: 0
power_supply_health: 0
power_supply_technology: 0
present: False
cell_voltage: []
location: ''
serial_number: ''
---
header: 
  seq: 990
  stamp: 
    secs: 1658818474
    nsecs:  26315927
  frame_id: "base_footprint"
voltage: 11.1859998703
current: 0.625
charge: 0.0
capacity: 0.0
design_capacity: 0.0
percentage: 0.0
power_supply_status: 0
power_supply_health: 0
power_supply_technology: 0
present: False
cell_voltage: []
location: ''
serial_number: ''
---
header: 
  seq: 991
  stamp: 
    secs: 1658818475
    nsecs:  25985002
  frame_id: "base_footprint"
voltage: 11.5190000534
current: 1.13699996471
charge: 0.0
capacity: 0.0
design_capacity: 0.0
percentage: 0.0
power_supply_status: 0
power_supply_health: 0
power_supply_technology: 0
present: False
cell_voltage: []
location: ''
serial_number: ''
---
header: 
  seq: 992
  stamp: 
    secs: 1658818476
    nsecs:  26654958
  frame_id: "base_footprint"
voltage: 11.4289999008
current: 3.46600008011
charge: 0.0
capacity: 0.0
design_capacity: 0.0
percentage: 0.0
power_supply_status: 0
power_supply_health: 0
power_supply_technology: 0
present: False
cell_voltage: []
location: ''
serial_number: ''
---
header: 
  seq: 993
  stamp: 
    secs: 1658818477
    nsecs:  25580883
  frame_id: "base_footprint"
voltage: 11.2150001526
current: 1.31599998474
charge: 0.0
capacity: 0.0
design_capacity: 0.0
percentage: 0.0
power_supply_status: 0
power_supply_health: 0
power_supply_technology: 0
present: False
cell_voltage: []
location: ''
serial_number: ''
---
header: 
  seq: 994
  stamp: 
    secs: 1658818478
    nsecs:  25904893
  frame_id: "base_footprint"
voltage: 11.2810001373
current: 1.20799994469
charge: 0.0
capacity: 0.0
design_capacity: 0.0
percentage: 0.0
power_supply_status: 0
power_supply_health: 0
power_supply_technology: 0
present: False
cell_voltage: []
location: ''
serial_number: ''
---
header: 
  seq: 995
  stamp: 
    secs: 1658818479
    nsecs:  26403903
  frame_id: "base_footprint"
voltage: 11.5570001602
current: 0.916000008583
charge: 0.0
capacity: 0.0
design_capacity: 0.0
percentage: 0.0
power_supply_status: 0
power_supply_health: 0
power_supply_technology: 0
present: False
cell_voltage: []
location: ''
serial_number: ''
---
header: 
  seq: 996
  stamp: 
    secs: 1658818480
    nsecs:  26300907
  frame_id: "base_footprint"
voltage: 11.670999527
current: 0.229000002146
charge: 0.0
capacity: 0.0
design_capacity: 0.0
percentage: 0.0
power_supply_status: 0
power_supply_health: 0
power_supply_technology: 0
present: False
cell_voltage: []
location: ''
serial_number: ''
---
header: 
  seq: 997
  stamp: 
    secs: 1658818481
    nsecs:  26459932
  frame_id: "base_footprint"
voltage: 11.7559995651
current: 1.70000004768
charge: 0.0
capacity: 0.0
design_capacity: 0.0
percentage: 0.0
power_supply_status: 0
power_supply_health: 0
power_supply_technology: 0
present: False
cell_voltage: []
location: ''
serial_number: ''
---
header: 
  seq: 998
  stamp: 
    secs: 1658818482
    nsecs:  27739048
  frame_id: "base_footprint"
voltage: 11.8509998322
current: 0.219999998808
charge: 0.0
capacity: 0.0
design_capacity: 0.0
percentage: 0.0
power_supply_status: 0
power_supply_health: 0
power_supply_technology: 0
present: False
cell_voltage: []
location: ''
serial_number: ''
---
header: 
  seq: 999
  stamp: 
    secs: 1658818483
    nsecs:  26072978
  frame_id: "base_footprint"
voltage: 11.7899999619
current: 0.637000024319
charge: 0.0
capacity: 0.0
design_capacity: 0.0
percentage: 0.0
power_supply_status: 0
power_supply_health: 0
power_supply_technology: 0
present: False
cell_voltage: []
location: ''
serial_number: ''
---
header: 
  seq: 1000
  stamp: 
    secs: 1658818484
    nsecs:  25698900
  frame_id: "base_footprint"
voltage: 11.7939996719
current: 0.583000004292
charge: 0.0
capacity: 0.0
design_capacity: 0.0
percentage: 0.0
power_supply_status: 0
power_supply_health: 0
power_supply_technology: 0
present: False
cell_voltage: []
location: ''
serial_number: ''
---
header: 
  seq: 1001
  stamp: 
    secs: 1658818485
    nsecs:  25787115
  frame_id: "base_footprint"
voltage: 11.7899999619
current: 0.216000005603
charge: 0.0
capacity: 0.0
design_capacity: 0.0
percentage: 0.0
power_supply_status: 0
power_supply_health: 0
power_supply_technology: 0
present: False
cell_voltage: []
location: ''
serial_number: ''
---
header: 
  seq: 1002
  stamp: 
    secs: 1658818486
    nsecs:  25487899
  frame_id: "base_footprint"
voltage: 11.7939996719
current: 1.16999995708
charge: 0.0
capacity: 0.0
design_capacity: 0.0
percentage: 0.0
power_supply_status: 0
power_supply_health: 0
power_supply_technology: 0
present: False
cell_voltage: []
location: ''
serial_number: ''
---
header: 
  seq: 1003
  stamp: 
    secs: 1658818487
    nsecs:  26149034
  frame_id: "base_footprint"
voltage: 11.7279996872
current: 0.216000005603
charge: 0.0
capacity: 0.0
design_capacity: 0.0
percentage: 0.0
power_supply_status: 0
power_supply_health: 0
power_supply_technology: 0
present: False
cell_voltage: []
location: ''
serial_number: ''
---
header: 
  seq: 1004
  stamp: 
    secs: 1658818488
    nsecs:  26582002
  frame_id: "base_footprint"
voltage: 11.7559995651
current: 0.216000005603
charge: 0.0
capacity: 0.0
design_capacity: 0.0
percentage: 0.0
power_supply_status: 0
power_supply_health: 0
power_supply_technology: 0
present: False
cell_voltage: []
location: ''
serial_number: ''
---
header: 
  seq: 1005
  stamp: 
    secs: 1658818489
    nsecs:   6766080
  frame_id: "base_footprint"
voltage: 11.8559999466
current: 0.232999995351
charge: 0.0
capacity: 0.0
design_capacity: 0.0
percentage: 0.0
power_supply_status: 0
power_supply_health: 0
power_supply_technology: 0
present: False
cell_voltage: []
location: ''
serial_number: ''
---
header: 
  seq: 1006
  stamp: 
    secs: 1658818490
    nsecs:  26117086
  frame_id: "base_footprint"
voltage: 11.8470001221
current: 1.67499995232
charge: 0.0
capacity: 0.0
design_capacity: 0.0
percentage: 0.0
power_supply_status: 0
power_supply_health: 0
power_supply_technology: 0
present: False
cell_voltage: []
location: ''
serial_number: ''
---
header: 
  seq: 1007
  stamp: 
    secs: 1658818491
    nsecs:  26197910
  frame_id: "base_footprint"
voltage: 11.8420000076
current: 0.211999997497
charge: 0.0
capacity: 0.0
design_capacity: 0.0
percentage: 0.0
power_supply_status: 0
power_supply_health: 0
power_supply_technology: 0
present: False
cell_voltage: []
location: ''
serial_number: ''
---
header: 
  seq: 1008
  stamp: 
    secs: 1658818492
    nsecs:  25634050
  frame_id: "base_footprint"
voltage: 11.861000061
current: 0.219999998808
charge: 0.0
capacity: 0.0
design_capacity: 0.0
percentage: 0.0
power_supply_status: 0
power_supply_health: 0
power_supply_technology: 0
present: False
cell_voltage: []
location: ''
serial_number: ''
---
header: 
  seq: 1009
  stamp: 
    secs: 1658818493
    nsecs:  27271032
  frame_id: "base_footprint"
voltage: 11.8509998322
current: 0.208000004292
charge: 0.0
capacity: 0.0
design_capacity: 0.0
percentage: 0.0
power_supply_status: 0
power_supply_health: 0
power_supply_technology: 0
present: False
cell_voltage: []
location: ''
serial_number: ''
---
header: 
  seq: 1010
  stamp: 
    secs: 1658818494
    nsecs:  25957107
  frame_id: "base_footprint"
voltage: 11.8470001221
current: 0.22499999404
charge: 0.0
capacity: 0.0
design_capacity: 0.0
percentage: 0.0
power_supply_status: 0
power_supply_health: 0
power_supply_technology: 0
present: False
cell_voltage: []
location: ''
serial_number: ''
---
header: 
  seq: 1011
  stamp: 
    secs: 1658818495
    nsecs:  26771068
  frame_id: "base_footprint"
voltage: 11.8470001221
current: 0.216000005603
charge: 0.0
capacity: 0.0
design_capacity: 0.0
percentage: 0.0
power_supply_status: 0
power_supply_health: 0
power_supply_technology: 0
present: False
cell_voltage: []
location: ''
serial_number: ''
---
header: 
  seq: 1012
  stamp: 
    secs: 1658818496
    nsecs:  26195049
  frame_id: "base_footprint"
voltage: 11.8509998322
current: 0.208000004292
charge: 0.0
capacity: 0.0
design_capacity: 0.0
percentage: 0.0
power_supply_status: 0
power_supply_health: 0
power_supply_technology: 0
present: False
cell_voltage: []
location: ''
serial_number: ''
---
header: 
  seq: 1013
  stamp: 
    secs: 1658818497
    nsecs:  27025938
  frame_id: "base_footprint"
voltage: 11.8470001221
current: 0.208000004292
charge: 0.0
capacity: 0.0
design_capacity: 0.0
percentage: 0.0
power_supply_status: 0
power_supply_health: 0
power_supply_technology: 0
present: False
cell_voltage: []
location: ''
serial_number: ''
---
header: 
  seq: 1014
  stamp: 
    secs: 1658818498
    nsecs:  26459932
  frame_id: "base_footprint"
voltage: 11.8559999466
current: 0.219999998808
charge: 0.0
capacity: 0.0
design_capacity: 0.0
percentage: 0.0
power_supply_status: 0
power_supply_health: 0
power_supply_technology: 0
present: False
cell_voltage: []
location: ''
serial_number: ''
---
header: 
  seq: 1015
  stamp: 
    secs: 1658818499
    nsecs:  26715993
  frame_id: "base_footprint"
voltage: 11.8509998322
current: 0.219999998808
charge: 0.0
capacity: 0.0
design_capacity: 0.0
percentage: 0.0
power_supply_status: 0
power_supply_health: 0
power_supply_technology: 0
present: False
cell_voltage: []
location: ''
serial_number: ''
---
header: 
  seq: 1016
  stamp: 
    secs: 1658818500
    nsecs:  26141881
  frame_id: "base_footprint"
voltage: 11.8559999466
current: 0.211999997497
charge: 0.0
capacity: 0.0
design_capacity: 0.0
percentage: 0.0
power_supply_status: 0
power_supply_health: 0
power_supply_technology: 0
present: False
cell_voltage: []
location: ''
serial_number: ''
---
header: 
  seq: 1017
  stamp: 
    secs: 1658818501
    nsecs:  27688026
  frame_id: "base_footprint"
voltage: 11.8559999466
current: 2.33699989319
charge: 0.0
capacity: 0.0
design_capacity: 0.0
percentage: 0.0
power_supply_status: 0
power_supply_health: 0
power_supply_technology: 0
present: False
cell_voltage: []
location: ''
serial_number: ''
---
header: 
  seq: 1018
  stamp: 
    secs: 1658818502
    nsecs:  26144981
  frame_id: "base_footprint"
voltage: 11.7419996262
current: 0.229000002146
charge: 0.0
capacity: 0.0
design_capacity: 0.0
percentage: 0.0
power_supply_status: 0
power_supply_health: 0
power_supply_technology: 0
present: False
cell_voltage: []
location: ''
serial_number: ''
---
header: 
  seq: 1019
  stamp: 
    secs: 1658818503
    nsecs:  25847911
  frame_id: "base_footprint"
voltage: 11.6280002594
current: 3.29999995232
charge: 0.0
capacity: 0.0
design_capacity: 0.0
percentage: 0.0
power_supply_status: 0
power_supply_health: 0
power_supply_technology: 0
present: False
cell_voltage: []
location: ''
serial_number: ''
---
header: 
  seq: 1020
  stamp: 
    secs: 1658818504
    nsecs:  25965929
  frame_id: "base_footprint"
voltage: 11.6610002518
current: 0.916000008583
charge: 0.0
capacity: 0.0
design_capacity: 0.0
percentage: 0.0
power_supply_status: 0
power_supply_health: 0
power_supply_technology: 0
present: False
cell_voltage: []
location: ''
serial_number: ''
---
header: 
  seq: 1021
  stamp: 
    secs: 1658818505
    nsecs:  26706933
  frame_id: "base_footprint"
voltage: 11.5760002136
current: 0.879000008106
charge: 0.0
capacity: 0.0
design_capacity: 0.0
percentage: 0.0
power_supply_status: 0
power_supply_health: 0
power_supply_technology: 0
present: False
cell_voltage: []
location: ''
serial_number: ''
---
header: 
  seq: 1022
  stamp: 
    secs: 1658818506
    nsecs:  25676965
  frame_id: "base_footprint"
voltage: 11.6990003586
current: 0.219999998808
charge: 0.0
capacity: 0.0
design_capacity: 0.0
percentage: 0.0
power_supply_status: 0
power_supply_health: 0
power_supply_technology: 0
present: False
cell_voltage: []
location: ''
serial_number: ''
---
header: 
  seq: 1023
  stamp: 
    secs: 1658818507
    nsecs:  25592088
  frame_id: "base_footprint"
voltage: 11.8229999542
current: 0.600000023842
charge: 0.0
capacity: 0.0
design_capacity: 0.0
percentage: 0.0
power_supply_status: 0
power_supply_health: 0
power_supply_technology: 0
present: False
cell_voltage: []
location: ''
serial_number: ''
---
header: 
  seq: 1024
  stamp: 
    secs: 1658818508
    nsecs:  26969909
  frame_id: "base_footprint"
voltage: 11.8179998398
current: 0.254000008106
charge: 0.0
capacity: 0.0
design_capacity: 0.0
percentage: 0.0
power_supply_status: 0
power_supply_health: 0
power_supply_technology: 0
present: False
cell_voltage: []
location: ''
serial_number: ''
---
header: 
  seq: 1025
  stamp: 
    secs: 1658818509
    nsecs:  26622056
  frame_id: "base_footprint"
voltage: 11.7419996262
current: 0.545000016689
charge: 0.0
capacity: 0.0
design_capacity: 0.0
percentage: 0.0
power_supply_status: 0
power_supply_health: 0
power_supply_technology: 0
present: False
cell_voltage: []
location: ''
serial_number: ''
---
header: 
  seq: 1026
  stamp: 
    secs: 1658818510
    nsecs:  27570962
  frame_id: "base_footprint"
voltage: 11.8039999008
current: 0.22499999404
charge: 0.0
capacity: 0.0
design_capacity: 0.0
percentage: 0.0
power_supply_status: 0
power_supply_health: 0
power_supply_technology: 0
present: False
cell_voltage: []
location: ''
serial_number: ''
---
header: 
  seq: 1027
  stamp: 
    secs: 1658818511
    nsecs:  26091098
  frame_id: "base_footprint"
voltage: 11.8090000153
current: 2.51600003242
charge: 0.0
capacity: 0.0
design_capacity: 0.0
percentage: 0.0
power_supply_status: 0
power_supply_health: 0
power_supply_technology: 0
present: False
cell_voltage: []
location: ''
serial_number: ''
---
header: 
  seq: 1028
  stamp: 
    secs: 1658818512
    nsecs:  26591062
  frame_id: "base_footprint"
voltage: 11.8559999466
current: 0.232999995351
charge: 0.0
capacity: 0.0
design_capacity: 0.0
percentage: 0.0
power_supply_status: 0
power_supply_health: 0
power_supply_technology: 0
present: False
cell_voltage: []
location: ''
serial_number: ''
---
header: 
  seq: 1029
  stamp: 
    secs: 1658818513
    nsecs:  27816057
  frame_id: "base_footprint"
voltage: 11.4809999466
current: 1.06599998474
charge: 0.0
capacity: 0.0
design_capacity: 0.0
percentage: 0.0
power_supply_status: 0
power_supply_health: 0
power_supply_technology: 0
present: False
cell_voltage: []
location: ''
serial_number: ''
---
header: 
  seq: 1030
  stamp: 
    secs: 1658818514
    nsecs:  26516914
  frame_id: "base_footprint"
voltage: 11.609000206
current: 0.887000024319
charge: 0.0
capacity: 0.0
design_capacity: 0.0
percentage: 0.0
power_supply_status: 0
power_supply_health: 0
power_supply_technology: 0
present: False
cell_voltage: []
location: ''
serial_number: ''
---
header: 
  seq: 1031
  stamp: 
    secs: 1658818515
    nsecs:  26273965
  frame_id: "base_footprint"
voltage: 11.6990003586
current: 0.216000005603
charge: 0.0
capacity: 0.0
design_capacity: 0.0
percentage: 0.0
power_supply_status: 0
power_supply_health: 0
power_supply_technology: 0
present: False
cell_voltage: []
location: ''
serial_number: ''
---
header: 
  seq: 1032
  stamp: 
    secs: 1658818516
    nsecs:  26303052
  frame_id: "base_footprint"
voltage: 11.7749996185
current: 0.611999988556
charge: 0.0
capacity: 0.0
design_capacity: 0.0
percentage: 0.0
power_supply_status: 0
power_supply_health: 0
power_supply_technology: 0
present: False
cell_voltage: []
location: ''
serial_number: ''
---
header: 
  seq: 1033
  stamp: 
    secs: 1658818517
    nsecs:  26504993
  frame_id: "base_footprint"
voltage: 11.8229999542
current: 0.237000003457
charge: 0.0
capacity: 0.0
design_capacity: 0.0
percentage: 0.0
power_supply_status: 0
power_supply_health: 0
power_supply_technology: 0
present: False
cell_voltage: []
location: ''
serial_number: ''
---
header: 
  seq: 1034
  stamp: 
    secs: 1658818518
    nsecs:  28459072
  frame_id: "base_footprint"
voltage: 11.6899995804
current: 1.06200003624
charge: 0.0
capacity: 0.0
design_capacity: 0.0
percentage: 0.0
power_supply_status: 0
power_supply_health: 0
power_supply_technology: 0
present: False
cell_voltage: []
location: ''
serial_number: ''
---
header: 
  seq: 1035
  stamp: 
    secs: 1658818519
    nsecs:  26268005
  frame_id: "base_footprint"
voltage: 11.7609996796
current: 0.219999998808
charge: 0.0
capacity: 0.0
design_capacity: 0.0
percentage: 0.0
power_supply_status: 0
power_supply_health: 0
power_supply_technology: 0
present: False
cell_voltage: []
location: ''
serial_number: ''
---
header: 
  seq: 1036
  stamp: 
    secs: 1658818520
    nsecs:   6304979
  frame_id: "base_footprint"
voltage: 11.7559995651
current: 1.4659999609
charge: 0.0
capacity: 0.0
design_capacity: 0.0
percentage: 0.0
power_supply_status: 0
power_supply_health: 0
power_supply_technology: 0
present: False
cell_voltage: []
location: ''
serial_number: ''
---
header: 
  seq: 1037
  stamp: 
    secs: 1658818521
    nsecs:  26572942
  frame_id: "base_footprint"
voltage: 11.8319997787
current: 0.229000002146
charge: 0.0
capacity: 0.0
design_capacity: 0.0
percentage: 0.0
power_supply_status: 0
power_supply_health: 0
power_supply_technology: 0
present: False
cell_voltage: []
location: ''
serial_number: ''
---
header: 
  seq: 1038
  stamp: 
    secs: 1658818522
    nsecs:  25690078
  frame_id: "base_footprint"
voltage: 11.8280000687
current: 0.216000005603
charge: 0.0
capacity: 0.0
design_capacity: 0.0
percentage: 0.0
power_supply_status: 0
power_supply_health: 0
power_supply_technology: 0
present: False
cell_voltage: []
location: ''
serial_number: ''
---
header: 
  seq: 1039
  stamp: 
    secs: 1658818523
    nsecs:  26268005
  frame_id: "base_footprint"
voltage: 11.8420000076
current: 0.728999972343
charge: 0.0
capacity: 0.0
design_capacity: 0.0
percentage: 0.0
power_supply_status: 0
power_supply_health: 0
power_supply_technology: 0
present: False
cell_voltage: []
location: ''
serial_number: ''
---
header: 
  seq: 1040
  stamp: 
    secs: 1658818524
    nsecs:  27929067
  frame_id: "base_footprint"
voltage: 11.8369998932
current: 0.22499999404
charge: 0.0
capacity: 0.0
design_capacity: 0.0
percentage: 0.0
power_supply_status: 0
power_supply_health: 0
power_supply_technology: 0
present: False
cell_voltage: []
location: ''
serial_number: ''
---
header: 
  seq: 1041
  stamp: 
    secs: 1658818525
    nsecs:  25616884
  frame_id: "base_footprint"
voltage: 11.7939996719
current: 0.261999994516
charge: 0.0
capacity: 0.0
design_capacity: 0.0
percentage: 0.0
power_supply_status: 0
power_supply_health: 0
power_supply_technology: 0
present: False
cell_voltage: []
location: ''
serial_number: ''
---
header: 
  seq: 1042
  stamp: 
    secs: 1658818526
    nsecs:  25866031
  frame_id: "base_footprint"
voltage: 11.8319997787
current: 0.261999994516
charge: 0.0
capacity: 0.0
design_capacity: 0.0
percentage: 0.0
power_supply_status: 0
power_supply_health: 0
power_supply_technology: 0
present: False
cell_voltage: []
location: ''
serial_number: ''
---
header: 
  seq: 1043
  stamp: 
    secs: 1658818527
    nsecs:  26205062
  frame_id: "base_footprint"
voltage: 11.8229999542
current: 0.237000003457
charge: 0.0
capacity: 0.0
design_capacity: 0.0
percentage: 0.0
power_supply_status: 0
power_supply_health: 0
power_supply_technology: 0
present: False
cell_voltage: []
location: ''
serial_number: ''
---
header: 
  seq: 1044
  stamp: 
    secs: 1658818528
    nsecs:  26212930
  frame_id: "base_footprint"
voltage: 11.8179998398
current: 3.05399990082
charge: 0.0
capacity: 0.0
design_capacity: 0.0
percentage: 0.0
power_supply_status: 0
power_supply_health: 0
power_supply_technology: 0
present: False
cell_voltage: []
location: ''
serial_number: ''
---
header: 
  seq: 1045
  stamp: 
    secs: 1658818529
    nsecs:   6947040
  frame_id: "base_footprint"
voltage: 11.6610002518
current: 0.920000016689
charge: 0.0
capacity: 0.0
design_capacity: 0.0
percentage: 0.0
power_supply_status: 0
power_supply_health: 0
power_supply_technology: 0
present: False
cell_voltage: []
location: ''
serial_number: ''
---
header: 
  seq: 1046
  stamp: 
    secs: 1658818530
    nsecs:  25744915
  frame_id: "base_footprint"
voltage: 11.5850000381
current: 0.899999976158
charge: 0.0
capacity: 0.0
design_capacity: 0.0
percentage: 0.0
power_supply_status: 0
power_supply_health: 0
power_supply_technology: 0
present: False
cell_voltage: []
location: ''
serial_number: ''
---
header: 
  seq: 1047
  stamp: 
    secs: 1658818531
    nsecs:  25554895
  frame_id: "base_footprint"
voltage: 11.6190004349
current: 0.01600000076
charge: 0.0
capacity: 0.0
design_capacity: 0.0
percentage: 0.0
power_supply_status: 0
power_supply_health: 0
power_supply_technology: 0
present: False
cell_voltage: []
location: ''
serial_number: ''
---
header: 
  seq: 1048
  stamp: 
    secs: 1658818532
    nsecs:  26892900
  frame_id: "base_footprint"
voltage: 11.765999794
current: 0.282999992371
charge: 0.0
capacity: 0.0
design_capacity: 0.0
percentage: 0.0
power_supply_status: 0
power_supply_health: 0
power_supply_technology: 0
present: False
cell_voltage: []
location: ''
serial_number: ''
---
header: 
  seq: 1049
  stamp: 
    secs: 1658818533
    nsecs:  28299093
  frame_id: "base_footprint"
voltage: 11.7419996262
current: 0.966000020504
charge: 0.0
capacity: 0.0
design_capacity: 0.0
percentage: 0.0
power_supply_status: 0
power_supply_health: 0
power_supply_technology: 0
present: False
cell_voltage: []
location: ''
serial_number: ''
---
header: 
  seq: 1050
  stamp: 
    secs: 1658818534
    nsecs:  26161909
  frame_id: "base_footprint"
voltage: 11.6040000916
current: 0.879000008106
charge: 0.0
capacity: 0.0
design_capacity: 0.0
percentage: 0.0
power_supply_status: 0
power_supply_health: 0
power_supply_technology: 0
present: False
cell_voltage: []
location: ''
serial_number: ''
---
header: 
  seq: 1051
  stamp: 
    secs: 1658818535
    nsecs:  25933027
  frame_id: "base_footprint"
voltage: 11.609000206
current: 0.85799998045
charge: 0.0
capacity: 0.0
design_capacity: 0.0
percentage: 0.0
power_supply_status: 0
power_supply_health: 0
power_supply_technology: 0
present: False
cell_voltage: []
location: ''
serial_number: ''
---
header: 
  seq: 1052
  stamp: 
    secs: 1658818536
    nsecs:  26249885
  frame_id: "base_footprint"
voltage: 11.6280002594
current: 0.229000002146
charge: 0.0
capacity: 0.0
design_capacity: 0.0
percentage: 0.0
power_supply_status: 0
power_supply_health: 0
power_supply_technology: 0
present: False
cell_voltage: []
location: ''
serial_number: ''
---
header: 
  seq: 1053
  stamp: 
    secs: 1658818537
    nsecs:  27659893
  frame_id: "base_footprint"
voltage: 11.7279996872
current: 0.375
charge: 0.0
capacity: 0.0
design_capacity: 0.0
percentage: 0.0
power_supply_status: 0
power_supply_health: 0
power_supply_technology: 0
present: False
cell_voltage: []
location: ''
serial_number: ''
---
header: 
  seq: 1054
  stamp: 
    secs: 1658818538
    nsecs:  26279926
  frame_id: "base_footprint"
voltage: 11.7849998474
current: 0.266000002623
charge: 0.0
capacity: 0.0
design_capacity: 0.0
percentage: 0.0
power_supply_status: 0
power_supply_health: 0
power_supply_technology: 0
present: False
cell_voltage: []
location: ''
serial_number: ''
---
header: 
  seq: 1055
  stamp: 
    secs: 1658818539
    nsecs:  25716066
  frame_id: "base_footprint"
voltage: 11.7469997406
current: 0.479000002146
charge: 0.0
capacity: 0.0
design_capacity: 0.0
percentage: 0.0
power_supply_status: 0
power_supply_health: 0
power_supply_technology: 0
present: False
cell_voltage: []
location: ''
serial_number: ''
---
header: 
  seq: 1056
  stamp: 
    secs: 1658818540
    nsecs:   7278919
  frame_id: "base_footprint"
voltage: 11.7899999619
current: 0.216000005603
charge: 0.0
capacity: 0.0
design_capacity: 0.0
percentage: 0.0
power_supply_status: 0
power_supply_health: 0
power_supply_technology: 0
present: False
cell_voltage: []
location: ''
serial_number: ''
---
header: 
  seq: 1057
  stamp: 
    secs: 1658818541
    nsecs:  25675058
  frame_id: "base_footprint"
voltage: 11.779999733
current: 0.545000016689
charge: 0.0
capacity: 0.0
design_capacity: 0.0
percentage: 0.0
power_supply_status: 0
power_supply_health: 0
power_supply_technology: 0
present: False
cell_voltage: []
location: ''
serial_number: ''
---
header: 
  seq: 1058
  stamp: 
    secs: 1658818542
    nsecs:  26391983
  frame_id: "base_footprint"
voltage: 11.8090000153
current: 0.216000005603
charge: 0.0
capacity: 0.0
design_capacity: 0.0
percentage: 0.0
power_supply_status: 0
power_supply_health: 0
power_supply_technology: 0
present: False
cell_voltage: []
location: ''
serial_number: ''
---
header: 
  seq: 1059
  stamp: 
    secs: 1658818543
    nsecs:  25830030
  frame_id: "base_footprint"
voltage: 11.7559995651
current: 0.690999984741
charge: 0.0
capacity: 0.0
design_capacity: 0.0
percentage: 0.0
power_supply_status: 0
power_supply_health: 0
power_supply_technology: 0
present: False
cell_voltage: []
location: ''
serial_number: ''
---
header: 
  seq: 1060
  stamp: 
    secs: 1658818544
    nsecs:  26094913
  frame_id: "base_footprint"
voltage: 11.779999733
current: 1.8789999485
charge: 0.0
capacity: 0.0
design_capacity: 0.0
percentage: 0.0
power_supply_status: 0
power_supply_health: 0
power_supply_technology: 0
present: False
cell_voltage: []
location: ''
serial_number: ''
---
header: 
  seq: 1061
  stamp: 
    secs: 1658818545
    nsecs:  26510000
  frame_id: "base_footprint"
voltage: 11.5710000992
current: 0.887000024319
charge: 0.0
capacity: 0.0
design_capacity: 0.0
percentage: 0.0
power_supply_status: 0
power_supply_health: 0
power_supply_technology: 0
present: False
cell_voltage: []
location: ''
serial_number: ''
---
header: 
  seq: 1062
  stamp: 
    secs: 1658818546
    nsecs:  26563882
  frame_id: "base_footprint"
voltage: 11.6140003204
current: 0.162000000477
charge: 0.0
capacity: 0.0
design_capacity: 0.0
percentage: 0.0
power_supply_status: 0
power_supply_health: 0
power_supply_technology: 0
present: False
cell_voltage: []
location: ''
serial_number: ''
---
header: 
  seq: 1063
  stamp: 
    secs: 1658818547
    nsecs:  26667118
  frame_id: "base_footprint"
voltage: 11.6140003204
current: 1.01600003242
charge: 0.0
capacity: 0.0
design_capacity: 0.0
percentage: 0.0
power_supply_status: 0
power_supply_health: 0
power_supply_technology: 0
present: False
cell_voltage: []
location: ''
serial_number: ''
---
header: 
  seq: 1064
  stamp: 
    secs: 1658818548
    nsecs:  26623964
  frame_id: "base_footprint"
voltage: 11.6759996414
current: 0.216000005603
charge: 0.0
capacity: 0.0
design_capacity: 0.0
percentage: 0.0
power_supply_status: 0
power_supply_health: 0
power_supply_technology: 0
present: False
cell_voltage: []
location: ''
serial_number: ''
---
header: 
  seq: 1065
  stamp: 
    secs: 1658818549
    nsecs:  26350021
  frame_id: "base_footprint"
voltage: 11.6899995804
current: 0.603999972343
charge: 0.0
capacity: 0.0
design_capacity: 0.0
percentage: 0.0
power_supply_status: 0
power_supply_health: 0
power_supply_technology: 0
present: False
cell_voltage: []
location: ''
serial_number: ''
---
header: 
  seq: 1066
  stamp: 
    secs: 1658818550
    nsecs:  25574922
  frame_id: "base_footprint"
voltage: 11.7229995728
current: 0.578999996185
charge: 0.0
capacity: 0.0
design_capacity: 0.0
percentage: 0.0
power_supply_status: 0
power_supply_health: 0
power_supply_technology: 0
present: False
cell_voltage: []
location: ''
serial_number: ''
---
header: 
  seq: 1067
  stamp: 
    secs: 1658818551
    nsecs:  27898073
  frame_id: "base_footprint"
voltage: 11.6800003052
current: 0.240999996662
charge: 0.0
capacity: 0.0
design_capacity: 0.0
percentage: 0.0
power_supply_status: 0
power_supply_health: 0
power_supply_technology: 0
present: False
cell_voltage: []
location: ''
serial_number: ''
---
header: 
  seq: 1068
  stamp: 
    secs: 1658818552
    nsecs:  26524066
  frame_id: "base_footprint"
voltage: 11.718000412
current: 1.72000002861
charge: 0.0
capacity: 0.0
design_capacity: 0.0
percentage: 0.0
power_supply_status: 0
power_supply_health: 0
power_supply_technology: 0
present: False
cell_voltage: []
location: ''
serial_number: ''
---
header: 
  seq: 1069
  stamp: 
    secs: 1658818553
    nsecs:  26652097
  frame_id: "base_footprint"
voltage: 11.6899995804
current: 0.625
charge: 0.0
capacity: 0.0
design_capacity: 0.0
percentage: 0.0
power_supply_status: 0
power_supply_health: 0
power_supply_technology: 0
present: False
cell_voltage: []
location: ''
serial_number: ''
---
header: 
  seq: 1070
  stamp: 
    secs: 1658818554
    nsecs:  25758981
  frame_id: "base_footprint"
voltage: 11.6800003052
current: 0.75
charge: 0.0
capacity: 0.0
design_capacity: 0.0
percentage: 0.0
power_supply_status: 0
power_supply_health: 0
power_supply_technology: 0
present: False
cell_voltage: []
location: ''
serial_number: ''
---
header: 
  seq: 1071
  stamp: 
    secs: 1658818555
    nsecs:  25726079
  frame_id: "base_footprint"
voltage: 11.6660003662
current: 1.2159999609
charge: 0.0
capacity: 0.0
design_capacity: 0.0
percentage: 0.0
power_supply_status: 0
power_supply_health: 0
power_supply_technology: 0
present: False
cell_voltage: []
location: ''
serial_number: ''
---
header: 
  seq: 1072
  stamp: 
    secs: 1658818556
    nsecs:  28722047
  frame_id: "base_footprint"
voltage: 11.5620002747
current: 0.375
charge: 0.0
capacity: 0.0
design_capacity: 0.0
percentage: 0.0
power_supply_status: 0
power_supply_health: 0
power_supply_technology: 0
present: False
cell_voltage: []
location: ''
serial_number: ''
---
header: 
  seq: 1073
  stamp: 
    secs: 1658818557
    nsecs:  26632070
  frame_id: "base_footprint"
voltage: 11.6800003052
current: 0.216000005603
charge: 0.0
capacity: 0.0
design_capacity: 0.0
percentage: 0.0
power_supply_status: 0
power_supply_health: 0
power_supply_technology: 0
present: False
cell_voltage: []
location: ''
serial_number: ''
---
header: 
  seq: 1074
  stamp: 
    secs: 1658818558
    nsecs:  25880098
  frame_id: "base_footprint"
voltage: 11.8319997787
current: 0.574999988079
charge: 0.0
capacity: 0.0
design_capacity: 0.0
percentage: 0.0
power_supply_status: 0
power_supply_health: 0
power_supply_technology: 0
present: False
cell_voltage: []
location: ''
serial_number: ''
---
header: 
  seq: 1075
  stamp: 
    secs: 1658818559
    nsecs:  25597095
  frame_id: "base_footprint"
voltage: 11.8280000687
current: 0.569999992847
charge: 0.0
capacity: 0.0
design_capacity: 0.0
percentage: 0.0
power_supply_status: 0
power_supply_health: 0
power_supply_technology: 0
present: False
cell_voltage: []
location: ''
serial_number: ''
---
header: 
  seq: 1076
  stamp: 
    secs: 1658818560
    nsecs:  26532888
  frame_id: "base_footprint"
voltage: 11.751999855
current: 0.528999984264
charge: 0.0
capacity: 0.0
design_capacity: 0.0
percentage: 0.0
power_supply_status: 0
power_supply_health: 0
power_supply_technology: 0
present: False
cell_voltage: []
location: ''
serial_number: ''
---
header: 
  seq: 1077
  stamp: 
    secs: 1658818561
    nsecs:  25553941
  frame_id: "base_footprint"
voltage: 11.7749996185
current: 0.208000004292
charge: 0.0
capacity: 0.0
design_capacity: 0.0
percentage: 0.0
power_supply_status: 0
power_supply_health: 0
power_supply_technology: 0
present: False
cell_voltage: []
location: ''
serial_number: ''
---
header: 
  seq: 1078
  stamp: 
    secs: 1658818562
    nsecs:  25872945
  frame_id: "base_footprint"
voltage: 11.7749996185
current: 1.26600003242
charge: 0.0
capacity: 0.0
design_capacity: 0.0
percentage: 0.0
power_supply_status: 0
power_supply_health: 0
power_supply_technology: 0
present: False
cell_voltage: []
location: ''
serial_number: ''
---
header: 
  seq: 1079
  stamp: 
    secs: 1658818563
    nsecs:   6208896
  frame_id: "base_footprint"
voltage: 11.7329998016
current: 0.504000008106
charge: 0.0
capacity: 0.0
design_capacity: 0.0
percentage: 0.0
power_supply_status: 0
power_supply_health: 0
power_supply_technology: 0
present: False
cell_voltage: []
location: ''
serial_number: ''
---
header: 
  seq: 1080
  stamp: 
    secs: 1658818564
    nsecs:  26384115
  frame_id: "base_footprint"
voltage: 11.4289999008
current: 0.916000008583
charge: 0.0
capacity: 0.0
design_capacity: 0.0
percentage: 0.0
power_supply_status: 0
power_supply_health: 0
power_supply_technology: 0
present: False
cell_voltage: []
location: ''
serial_number: ''
---
header: 
  seq: 1081
  stamp: 
    secs: 1658818565
    nsecs:  27554988
  frame_id: "base_footprint"
voltage: 11.6000003815
current: 0.89099997282
charge: 0.0
capacity: 0.0
design_capacity: 0.0
percentage: 0.0
power_supply_status: 0
power_supply_health: 0
power_supply_technology: 0
present: False
cell_voltage: []
location: ''
serial_number: ''
---
header: 
  seq: 1082
  stamp: 
    secs: 1658818566
    nsecs:   7632017
  frame_id: "base_footprint"
voltage: 11.6000003815
current: 0.883000016212
charge: 0.0
capacity: 0.0
design_capacity: 0.0
percentage: 0.0
power_supply_status: 0
power_supply_health: 0
power_supply_technology: 0
present: False
cell_voltage: []
location: ''
serial_number: ''
---
header: 
  seq: 1083
  stamp: 
    secs: 1658818567
    nsecs:  27156114
  frame_id: "base_footprint"
voltage: 11.6040000916
current: 0.203999996185
charge: 0.0
capacity: 0.0
design_capacity: 0.0
percentage: 0.0
power_supply_status: 0
power_supply_health: 0
power_supply_technology: 0
present: False
cell_voltage: []
location: ''
serial_number: ''
---
header: 
  seq: 1084
  stamp: 
    secs: 1658818568
    nsecs:  25604009
  frame_id: "base_footprint"
voltage: 11.7139997482
current: 1.76999998093
charge: 0.0
capacity: 0.0
design_capacity: 0.0
percentage: 0.0
power_supply_status: 0
power_supply_health: 0
power_supply_technology: 0
present: False
cell_voltage: []
location: ''
serial_number: ''
---
header: 
  seq: 1085
  stamp: 
    secs: 1658818569
    nsecs:  26027917
  frame_id: "base_footprint"
voltage: 11.7089996338
current: 0.865999996662
charge: 0.0
capacity: 0.0
design_capacity: 0.0
percentage: 0.0
power_supply_status: 0
power_supply_health: 0
power_supply_technology: 0
present: False
cell_voltage: []
location: ''
serial_number: ''
---
header: 
  seq: 1086
  stamp: 
    secs: 1658818570
    nsecs:  25526046
  frame_id: "base_footprint"
voltage: 11.6660003662
current: 0.261999994516
charge: 0.0
capacity: 0.0
design_capacity: 0.0
percentage: 0.0
power_supply_status: 0
power_supply_health: 0
power_supply_technology: 0
present: False
cell_voltage: []
location: ''
serial_number: ''
---
header: 
  seq: 1087
  stamp: 
    secs: 1658818571
    nsecs:  25604963
  frame_id: "base_footprint"
voltage: 11.6990003586
current: 0.40000000596
charge: 0.0
capacity: 0.0
design_capacity: 0.0
percentage: 0.0
power_supply_status: 0
power_supply_health: 0
power_supply_technology: 0
present: False
cell_voltage: []
location: ''
serial_number: ''
---
header: 
  seq: 1088
  stamp: 
    secs: 1658818572
    nsecs:   6413936
  frame_id: "base_footprint"
voltage: 11.7370004654
current: 0.59500002861
charge: 0.0
capacity: 0.0
design_capacity: 0.0
percentage: 0.0
power_supply_status: 0
power_supply_health: 0
power_supply_technology: 0
present: False
cell_voltage: []
location: ''
serial_number: ''
---
header: 
  seq: 1089
  stamp: 
    secs: 1658818573
    nsecs:  28228044
  frame_id: "base_footprint"
voltage: 11.6899995804
current: 0.574999988079
charge: 0.0
capacity: 0.0
design_capacity: 0.0
percentage: 0.0
power_supply_status: 0
power_supply_health: 0
power_supply_technology: 0
present: False
cell_voltage: []
location: ''
serial_number: ''
---
header: 
  seq: 1090
  stamp: 
    secs: 1658818574
    nsecs:  26264905
  frame_id: "base_footprint"
voltage: 11.7089996338
current: 0.219999998808
charge: 0.0
capacity: 0.0
design_capacity: 0.0
percentage: 0.0
power_supply_status: 0
power_supply_health: 0
power_supply_technology: 0
present: False
cell_voltage: []
location: ''
serial_number: ''
---
header: 
  seq: 1091
  stamp: 
    secs: 1658818575
    nsecs:  25638103
  frame_id: "base_footprint"
voltage: 11.7709999084
current: 0.15000000596
charge: 0.0
capacity: 0.0
design_capacity: 0.0
percentage: 0.0
power_supply_status: 0
power_supply_health: 0
power_supply_technology: 0
present: False
cell_voltage: []
location: ''
serial_number: ''
---
header: 
  seq: 1092
  stamp: 
    secs: 1658818576
    nsecs:  27546882
  frame_id: "base_footprint"
voltage: 11.7989997864
current: 2.42000007629
charge: 0.0
capacity: 0.0
design_capacity: 0.0
percentage: 0.0
power_supply_status: 0
power_supply_health: 0
power_supply_technology: 0
present: False
cell_voltage: []
location: ''
serial_number: ''
---
header: 
  seq: 1093
  stamp: 
    secs: 1658818577
    nsecs:  28481960
  frame_id: "base_footprint"
voltage: 11.595000267
current: 0.875
charge: 0.0
capacity: 0.0
design_capacity: 0.0
percentage: 0.0
power_supply_status: 0
power_supply_health: 0
power_supply_technology: 0
present: False
cell_voltage: []
location: ''
serial_number: ''
---
header: 
  seq: 1094
  stamp: 
    secs: 1658818578
    nsecs:  26535034
  frame_id: "base_footprint"
voltage: 11.5900001526
current: 0.128999993205
charge: 0.0
capacity: 0.0
design_capacity: 0.0
percentage: 0.0
power_supply_status: 0
power_supply_health: 0
power_supply_technology: 0
present: False
cell_voltage: []
location: ''
serial_number: ''
---
header: 
  seq: 1095
  stamp: 
    secs: 1658818579
    nsecs:   8548021
  frame_id: "base_footprint"
voltage: 11.6800003052
current: 2.70399999619
charge: 0.0
capacity: 0.0
design_capacity: 0.0
percentage: 0.0
power_supply_status: 0
power_supply_health: 0
power_supply_technology: 0
present: False
cell_voltage: []
location: ''
serial_number: ''
---
header: 
  seq: 1096
  stamp: 
    secs: 1658818580
    nsecs:  25799036
  frame_id: "base_footprint"
voltage: 11.6660003662
current: 0.0790000036359
charge: 0.0
capacity: 0.0
design_capacity: 0.0
percentage: 0.0
power_supply_status: 0
power_supply_health: 0
power_supply_technology: 0
present: False
cell_voltage: []
location: ''
serial_number: ''
---
header: 
  seq: 1097
  stamp: 
    secs: 1658818581
    nsecs:  26983022
  frame_id: "base_footprint"
voltage: 11.6949996948
current: 0.537000000477
charge: 0.0
capacity: 0.0
design_capacity: 0.0
percentage: 0.0
power_supply_status: 0
power_supply_health: 0
power_supply_technology: 0
present: False
cell_voltage: []
location: ''
serial_number: ''
---
header: 
  seq: 1098
  stamp: 
    secs: 1658818582
    nsecs:  25926113
  frame_id: "base_footprint"
voltage: 11.7370004654
current: 0.291000008583
charge: 0.0
capacity: 0.0
design_capacity: 0.0
percentage: 0.0
power_supply_status: 0
power_supply_health: 0
power_supply_technology: 0
present: False
cell_voltage: []
location: ''
serial_number: ''
---
header: 
  seq: 1099
  stamp: 
    secs: 1658818583
    nsecs:  25976896
  frame_id: "base_footprint"
voltage: 11.7469997406
current: 0.208000004292
charge: 0.0
capacity: 0.0
design_capacity: 0.0
percentage: 0.0
power_supply_status: 0
power_supply_health: 0
power_supply_technology: 0
present: False
cell_voltage: []
location: ''
serial_number: ''
---
header: 
  seq: 1100
  stamp: 
    secs: 1658818584
    nsecs:  27193069
  frame_id: "base_footprint"
voltage: 11.779999733
current: 1.66199994087
charge: 0.0
capacity: 0.0
design_capacity: 0.0
percentage: 0.0
power_supply_status: 0
power_supply_health: 0
power_supply_technology: 0
present: False
cell_voltage: []
location: ''
serial_number: ''
---
header: 
  seq: 1101
  stamp: 
    secs: 1658818585
    nsecs:  26887893
  frame_id: "base_footprint"
voltage: 11.6850004196
current: 0.211999997497
charge: 0.0
capacity: 0.0
design_capacity: 0.0
percentage: 0.0
power_supply_status: 0
power_supply_health: 0
power_supply_technology: 0
present: False
cell_voltage: []
location: ''
serial_number: ''
---
header: 
  seq: 1102
  stamp: 
    secs: 1658818586
    nsecs:  25562047
  frame_id: "base_footprint"
voltage: 11.513999939
current: 0.990999996662
charge: 0.0
capacity: 0.0
design_capacity: 0.0
percentage: 0.0
power_supply_status: 0
power_supply_health: 0
power_supply_technology: 0
present: False
cell_voltage: []
location: ''
serial_number: ''
---
header: 
  seq: 1103
  stamp: 
    secs: 1658818587
    nsecs:  26746034
  frame_id: "base_footprint"
voltage: 11.6280002594
current: 0.865999996662
charge: 0.0
capacity: 0.0
design_capacity: 0.0
percentage: 0.0
power_supply_status: 0
power_supply_health: 0
power_supply_technology: 0
present: False
cell_voltage: []
location: ''
serial_number: ''
---
header: 
  seq: 1104
  stamp: 
    secs: 1658818588
    nsecs:  25899887
  frame_id: "base_footprint"
voltage: 11.5760002136
current: 0.0410000011325
charge: 0.0
capacity: 0.0
design_capacity: 0.0
percentage: 0.0
power_supply_status: 0
power_supply_health: 0
power_supply_technology: 0
present: False
cell_voltage: []
location: ''
serial_number: ''
---
header: 
  seq: 1105
  stamp: 
    secs: 1658818589
    nsecs:  26794910
  frame_id: "base_footprint"
voltage: 11.6420001984
current: 0.524999976158
charge: 0.0
capacity: 0.0
design_capacity: 0.0
percentage: 0.0
power_supply_status: 0
power_supply_health: 0
power_supply_technology: 0
present: False
cell_voltage: []
location: ''
serial_number: ''
---
header: 
  seq: 1106
  stamp: 
    secs: 1658818590
    nsecs:  27692079
  frame_id: "base_footprint"
voltage: 11.7849998474
current: 0.219999998808
charge: 0.0
capacity: 0.0
design_capacity: 0.0
percentage: 0.0
power_supply_status: 0
power_supply_health: 0
power_supply_technology: 0
present: False
cell_voltage: []
location: ''
serial_number: ''
---
header: 
  seq: 1107
  stamp: 
    secs: 1658818591
    nsecs:  25686025
  frame_id: "base_footprint"
voltage: 11.6759996414
current: 0.019999999553
charge: 0.0
capacity: 0.0
design_capacity: 0.0
percentage: 0.0
power_supply_status: 0
power_supply_health: 0
power_supply_technology: 0
present: False
cell_voltage: []
location: ''
serial_number: ''
---
header: 
  seq: 1108
  stamp: 
    secs: 1658818592
    nsecs:  26724100
  frame_id: "base_footprint"
voltage: 11.5900001526
current: 1.70000004768
charge: 0.0
capacity: 0.0
design_capacity: 0.0
percentage: 0.0
power_supply_status: 0
power_supply_health: 0
power_supply_technology: 0
present: False
cell_voltage: []
location: ''
serial_number: ''
---
header: 
  seq: 1109
  stamp: 
    secs: 1658818593
    nsecs:  25791883
  frame_id: "base_footprint"
voltage: 11.7089996338
current: 0.40000000596
charge: 0.0
capacity: 0.0
design_capacity: 0.0
percentage: 0.0
power_supply_status: 0
power_supply_health: 0
power_supply_technology: 0
present: False
cell_voltage: []
location: ''
serial_number: ''
---
header: 
  seq: 1110
  stamp: 
    secs: 1658818594
    nsecs:   5697965
  frame_id: "base_footprint"
voltage: 11.7709999084
current: 0.261999994516
charge: 0.0
capacity: 0.0
design_capacity: 0.0
percentage: 0.0
power_supply_status: 0
power_supply_health: 0
power_supply_technology: 0
present: False
cell_voltage: []
location: ''
serial_number: ''
---
header: 
  seq: 1111
  stamp: 
    secs: 1658818595
    nsecs:  27853965
  frame_id: "base_footprint"
voltage: 11.7849998474
current: 0.574999988079
charge: 0.0
capacity: 0.0
design_capacity: 0.0
percentage: 0.0
power_supply_status: 0
power_supply_health: 0
power_supply_technology: 0
present: False
cell_voltage: []
location: ''
serial_number: ''
---
header: 
  seq: 1112
  stamp: 
    secs: 1658818596
    nsecs:  27179002
  frame_id: "base_footprint"
voltage: 11.7849998474
current: 0.232999995351
charge: 0.0
capacity: 0.0
design_capacity: 0.0
percentage: 0.0
power_supply_status: 0
power_supply_health: 0
power_supply_technology: 0
present: False
cell_voltage: []
location: ''
serial_number: ''
---
header: 
  seq: 1113
  stamp: 
    secs: 1658818597
    nsecs:  25847911
  frame_id: "base_footprint"
voltage: 11.656999588
current: 0.907999992371
charge: 0.0
capacity: 0.0
design_capacity: 0.0
percentage: 0.0
power_supply_status: 0
power_supply_health: 0
power_supply_technology: 0
present: False
cell_voltage: []
location: ''
serial_number: ''
---
header: 
  seq: 1114
  stamp: 
    secs: 1658818598
    nsecs:  27679920
  frame_id: "base_footprint"
voltage: 11.5620002747
current: 0.903999984264
charge: 0.0
capacity: 0.0
design_capacity: 0.0
percentage: 0.0
power_supply_status: 0
power_supply_health: 0
power_supply_technology: 0
present: False
cell_voltage: []
location: ''
serial_number: ''
---
header: 
  seq: 1115
  stamp: 
    secs: 1658818599
    nsecs:  26056051
  frame_id: "base_footprint"
voltage: 11.5850000381
current: 0.907999992371
charge: 0.0
capacity: 0.0
design_capacity: 0.0
percentage: 0.0
power_supply_status: 0
power_supply_health: 0
power_supply_technology: 0
present: False
cell_voltage: []
location: ''
serial_number: ''
---
header: 
  seq: 1116
  stamp: 
    secs: 1658818600
    nsecs:  25866031
  frame_id: "base_footprint"
voltage: 11.6000003815
current: 0.22499999404
charge: 0.0
capacity: 0.0
design_capacity: 0.0
percentage: 0.0
power_supply_status: 0
power_supply_health: 0
power_supply_technology: 0
present: False
cell_voltage: []
location: ''
serial_number: ''
---
header: 
  seq: 1117
  stamp: 
    secs: 1658818601
    nsecs:  26628017
  frame_id: "base_footprint"
voltage: 11.7370004654
current: 2.08299994469
charge: 0.0
capacity: 0.0
design_capacity: 0.0
percentage: 0.0
power_supply_status: 0
power_supply_health: 0
power_supply_technology: 0
present: False
cell_voltage: []
location: ''
serial_number: ''
---
header: 
  seq: 1118
  stamp: 
    secs: 1658818602
    nsecs:  25741100
  frame_id: "base_footprint"
voltage: 11.7279996872
current: 0.875
charge: 0.0
capacity: 0.0
design_capacity: 0.0
percentage: 0.0
power_supply_status: 0
power_supply_health: 0
power_supply_technology: 0
present: False
cell_voltage: []
location: ''
serial_number: ''
---
header: 
  seq: 1119
  stamp: 
    secs: 1658818603
    nsecs:  26141881
  frame_id: "base_footprint"
voltage: 11.595000267
current: 0.853999972343
charge: 0.0
capacity: 0.0
design_capacity: 0.0
percentage: 0.0
power_supply_status: 0
power_supply_health: 0
power_supply_technology: 0
present: False
cell_voltage: []
location: ''
serial_number: ''
---
header: 
  seq: 1120
  stamp: 
    secs: 1658818604
    nsecs:  26942968
  frame_id: "base_footprint"
voltage: 11.5810003281
current: 0.837000012398
charge: 0.0
capacity: 0.0
design_capacity: 0.0
percentage: 0.0
power_supply_status: 0
power_supply_health: 0
power_supply_technology: 0
present: False
cell_voltage: []
location: ''
serial_number: ''
---
header: 
  seq: 1121
  stamp: 
    secs: 1658818605
    nsecs:   6793022
  frame_id: "base_footprint"
voltage: 11.5810003281
current: 0.850000023842
charge: 0.0
capacity: 0.0
design_capacity: 0.0
percentage: 0.0
power_supply_status: 0
power_supply_health: 0
power_supply_technology: 0
present: False
cell_voltage: []
location: ''
serial_number: ''
---
header: 
  seq: 1122
  stamp: 
    secs: 1658818606
    nsecs:  26760101
  frame_id: "base_footprint"
voltage: 11.5900001526
current: 0.85799998045
charge: 0.0
capacity: 0.0
design_capacity: 0.0
percentage: 0.0
power_supply_status: 0
power_supply_health: 0
power_supply_technology: 0
present: False
cell_voltage: []
location: ''
serial_number: ''
---
header: 
  seq: 1123
  stamp: 
    secs: 1658818607
    nsecs:   8744001
  frame_id: "base_footprint"
voltage: 11.6040000916
current: 0.211999997497
charge: 0.0
capacity: 0.0
design_capacity: 0.0
percentage: 0.0
power_supply_status: 0
power_supply_health: 0
power_supply_technology: 0
present: False
cell_voltage: []
location: ''
serial_number: ''
---
header: 
  seq: 1124
  stamp: 
    secs: 1658818608
    nsecs:  25789976
  frame_id: "base_footprint"
voltage: 11.7419996262
current: 0.574999988079
charge: 0.0
capacity: 0.0
design_capacity: 0.0
percentage: 0.0
power_supply_status: 0
power_supply_health: 0
power_supply_technology: 0
present: False
cell_voltage: []
location: ''
serial_number: ''
---
header: 
  seq: 1125
  stamp: 
    secs: 1658818609
    nsecs:   5987882
  frame_id: "base_footprint"
voltage: 11.8039999008
current: 0.216000005603
charge: 0.0
capacity: 0.0
design_capacity: 0.0
percentage: 0.0
power_supply_status: 0
power_supply_health: 0
power_supply_technology: 0
present: False
cell_voltage: []
location: ''
serial_number: ''
---
header: 
  seq: 1126
  stamp: 
    secs: 1658818610
    nsecs:  26051998
  frame_id: "base_footprint"
voltage: 11.765999794
current: 0.524999976158
charge: 0.0
capacity: 0.0
design_capacity: 0.0
percentage: 0.0
power_supply_status: 0
power_supply_health: 0
power_supply_technology: 0
present: False
cell_voltage: []
location: ''
serial_number: ''
---
header: 
  seq: 1127
  stamp: 
    secs: 1658818611
    nsecs:  27630090
  frame_id: "base_footprint"
voltage: 11.7939996719
current: 0.216000005603
charge: 0.0
capacity: 0.0
design_capacity: 0.0
percentage: 0.0
power_supply_status: 0
power_supply_health: 0
power_supply_technology: 0
present: False
cell_voltage: []
location: ''
serial_number: ''
---
header: 
  seq: 1128
  stamp: 
    secs: 1658818612
    nsecs:   5788087
  frame_id: "base_footprint"
voltage: 11.8129997253
current: 0.211999997497
charge: 0.0
capacity: 0.0
design_capacity: 0.0
percentage: 0.0
power_supply_status: 0
power_supply_health: 0
power_supply_technology: 0
present: False
cell_voltage: []
location: ''
serial_number: ''
---
header: 
  seq: 1129
  stamp: 
    secs: 1658818613
    nsecs:  25684118
  frame_id: "base_footprint"
voltage: 11.8179998398
current: 0.219999998808
charge: 0.0
capacity: 0.0
design_capacity: 0.0
percentage: 0.0
power_supply_status: 0
power_supply_health: 0
power_supply_technology: 0
present: False
cell_voltage: []
location: ''
serial_number: ''
---
header: 
  seq: 1130
  stamp: 
    secs: 1658818614
    nsecs:  27455091
  frame_id: "base_footprint"
voltage: 11.8090000153
current: 1.3789999485
charge: 0.0
capacity: 0.0
design_capacity: 0.0
percentage: 0.0
power_supply_status: 0
power_supply_health: 0
power_supply_technology: 0
present: False
cell_voltage: []
location: ''
serial_number: ''
---
header: 
  seq: 1131
  stamp: 
    secs: 1658818615
    nsecs:  28203010
  frame_id: "base_footprint"
voltage: 11.6990003586
current: 0.791000008583
charge: 0.0
capacity: 0.0
design_capacity: 0.0
percentage: 0.0
power_supply_status: 0
power_supply_health: 0
power_supply_technology: 0
present: False
cell_voltage: []
location: ''
serial_number: ''
---
header: 
  seq: 1132
  stamp: 
    secs: 1658818616
    nsecs:   6335973
  frame_id: "base_footprint"
voltage: 11.6140003204
current: 0.740999996662
charge: 0.0
capacity: 0.0
design_capacity: 0.0
percentage: 0.0
power_supply_status: 0
power_supply_health: 0
power_supply_technology: 0
present: False
cell_voltage: []
location: ''
serial_number: ''
---
header: 
  seq: 1133
  stamp: 
    secs: 1658818617
    nsecs:  27793884
  frame_id: "base_footprint"
voltage: 11.623000145
current: 0.791000008583
charge: 0.0
capacity: 0.0
design_capacity: 0.0
percentage: 0.0
power_supply_status: 0
power_supply_health: 0
power_supply_technology: 0
present: False
cell_voltage: []
location: ''
serial_number: ''
---
header: 
  seq: 1134
  stamp: 
    secs: 1658818618
    nsecs:  26809930
  frame_id: "base_footprint"
voltage: 11.6990003586
current: 0.208000004292
charge: 0.0
capacity: 0.0
design_capacity: 0.0
percentage: 0.0
power_supply_status: 0
power_supply_health: 0
power_supply_technology: 0
present: False
cell_voltage: []
location: ''
serial_number: ''
---
header: 
  seq: 1135
  stamp: 
    secs: 1658818619
    nsecs:  25949001
  frame_id: "base_footprint"
voltage: 11.8129997253
current: 0.211999997497
charge: 0.0
capacity: 0.0
design_capacity: 0.0
percentage: 0.0
power_supply_status: 0
power_supply_health: 0
power_supply_technology: 0
present: False
cell_voltage: []
location: ''
serial_number: ''
---
header: 
  seq: 1136
  stamp: 
    secs: 1658818620
    nsecs:  26761054
  frame_id: "base_footprint"
voltage: 11.8129997253
current: 0.219999998808
charge: 0.0
capacity: 0.0
design_capacity: 0.0
percentage: 0.0
power_supply_status: 0
power_supply_health: 0
power_supply_technology: 0
present: False
cell_voltage: []
location: ''
serial_number: ''
---
header: 
  seq: 1137
  stamp: 
    secs: 1658818621
    nsecs:  25705099
  frame_id: "base_footprint"
voltage: 11.8090000153
current: 0.22499999404
charge: 0.0
capacity: 0.0
design_capacity: 0.0
percentage: 0.0
power_supply_status: 0
power_supply_health: 0
power_supply_technology: 0
present: False
cell_voltage: []
location: ''
serial_number: ''
---
header: 
  seq: 1138
  stamp: 
    secs: 1658818622
    nsecs:  25660037
  frame_id: "base_footprint"
voltage: 11.6949996948
current: 0.949999988079
charge: 0.0
capacity: 0.0
design_capacity: 0.0
percentage: 0.0
power_supply_status: 0
power_supply_health: 0
power_supply_technology: 0
present: False
cell_voltage: []
location: ''
serial_number: ''
---
header: 
  seq: 1139
  stamp: 
    secs: 1658818623
    nsecs:  26154041
  frame_id: "base_footprint"
voltage: 11.5710000992
current: 0.853999972343
charge: 0.0
capacity: 0.0
design_capacity: 0.0
percentage: 0.0
power_supply_status: 0
power_supply_health: 0
power_supply_technology: 0
present: False
cell_voltage: []
location: ''
serial_number: ''
---
header: 
  seq: 1140
  stamp: 
    secs: 1658818624
    nsecs:  26726007
  frame_id: "base_footprint"
voltage: 11.6040000916
current: 0.883000016212
charge: 0.0
capacity: 0.0
design_capacity: 0.0
percentage: 0.0
power_supply_status: 0
power_supply_health: 0
power_supply_technology: 0
present: False
cell_voltage: []
location: ''
serial_number: ''
---
header: 
  seq: 1141
  stamp: 
    secs: 1658818625
    nsecs:  26247978
  frame_id: "base_footprint"
voltage: 11.6040000916
current: 0.870000004768
charge: 0.0
capacity: 0.0
design_capacity: 0.0
percentage: 0.0
power_supply_status: 0
power_supply_health: 0
power_supply_technology: 0
present: False
cell_voltage: []
location: ''
serial_number: ''
---
header: 
  seq: 1142
  stamp: 
    secs: 1658818626
    nsecs:  26104927
  frame_id: "base_footprint"
voltage: 11.595000267
current: 0.899999976158
charge: 0.0
capacity: 0.0
design_capacity: 0.0
percentage: 0.0
power_supply_status: 0
power_supply_health: 0
power_supply_technology: 0
present: False
cell_voltage: []
location: ''
serial_number: ''
---
                                                                                                                                                                                                                                                                                                                                                                                                                                                                                                                                                                                                                                                                                                                                                                                                                                                                                                                                                                                                                                                                                                                                                                                                                                                                                                                                                                                                                                                                                                                                                                                                                                                                                                                                                                                                                                                                                                                                                                                                                                                                                                                                                                                                                                                                                                                                                                                                                                                                                                                                                                                                                                                                                                                                                                                                                                                                                                                                                                                                                                                                                                                                                                                                                                                                                                                                                                                                                                                                                                                                                                                                                                                                                                                                                                                                                                                                                                               
